# Supplementary material for: Poly[[diaqua­tetra­kis­(μ2-benzene-1,4-di­carbonitrile-κ2 N:N′)iron(II)] bis­[tetra­chlorido­ferrate(III)] nitro­methane tetra­solvate]
Source: Acta Crystallogr Sect E Struct Rep Online. 2012 Jan 31;68(Pt 2):m211–2. doi: 10.1107/S1600536812002486 (PMC3274928; doi:10.1107/S1600536812002486)
Supplement: Supplementary file 1 [file e-68-0m211-sup1.cif]

##############################################################################
#                                                                            #
# This CIF contains the data in a paper accepted for publication in          #
# Acta Crystallographica Section E. It conforms to the requirements of       #
# Notes for Authors for Acta Crystallographica Section E, and has been       #
# peer reviewed under the auspices of the IUCr Commission on Journals.       #
#                                                                            #
# Full details of the Crystallographic Information File format               #
# are given in the paper "The Crystallographic Information File (CIF):       #
# a New Standard Archive File for Crystallography" by S. R. Hall, F. H.      #
# Allen and I. D. Brown [Acta Cryst. (1991), A47, 655-685].                  #
#                                                                            #
# The current version of the core CIF dictionary is obtainable from          #
# ftp://ftp.iucr.org/pub/cif_core.dic.                                       #
#                                                                            #
# Software is freely available for graphical display of the structure(s)     #
# in this CIF. For information consult the CIF software page                 #
# http://www.iucr.org/resources/cif/software.                                #
#                                                                            #
# This file may be used for bona fide research purposes within the           #
# scientific community so long as proper attribution is given to the journal # 
# article from which it was obtained.                                        #
#                                                                            #
##############################################################################
data_global
_audit_creation_method     'form.cif (version 2.0)'
_journal_data_validation_number     ?
_journal_date_recd_electronic     2012-01-18
_journal_date_accepted     2012-01-19
_journal_name_full     'Acta Crystallographica, Section E'
_journal_year     2012
_journal_volume     68
_journal_issue      2
_journal_page_first     m211
_journal_page_last     m212
_journal_paper_category     QM
_journal_paper_doi     10.1107/S1600536812002486
_journal_coeditor_code     TK5052
_publ_contact_author_name     'Dr. Kittipong Chainok'
_publ_contact_author_address
;Department of Chemistry
Faculty of Science
Naresuan University
Muang Phitsanulok 65000
Thailand
;
_publ_contact_author_email     kittipongc@nu.ac.th
_publ_contact_author_fax     '66 (055) 963 401'
_publ_contact_author_phone     '66 (055) 963 419'
_publ_section_title
;\
Poly[[diaquatetrakis(\m~2~-benzene-1,4-dicarbonitrile-\k^2^<i>N</i>:<i>N</i>')\
iron(II)] bis[tetrachloroferrate(III)] nitromethane tetrasolvate]
;
loop_
    _publ_author_name
    _publ_author_address
    'Prommon, Pimonrat'
;Department of Chemistry
Faculty of Science
Naresuan University
Muang Phitsanulok 65000
Thailand
;
    'Promseenong, Pinyada'
;Department of Chemistry
Faculty of Science
Naresuan University
Muang Phitsanulok 65000
Thailand
;
    'Chainok, Kittipong'
;Department of Chemistry
Faculty of Science
Naresuan University
Muang Phitsanulok 65000
Thailand
;
data_I
_chemical_name_systematic
;
Poly[[diaquatetrakis(\m~2~-benzene-1,4-dicarbonitrile-
\k^2^<i>N</i>:<i>N</i>')iron(II)]
bis[tetrachloroferrate(III)] nitromethane tetrasolvate]
;
_chemical_name_common     ?
_chemical_formula_moiety     'C16 H12 Fe N4 O2 2+, 2(Cl4 Fe -), 4(C H3 N O2)'
_chemical_formula_sum     'C20 H24 Cl8 Fe3 N8 O10'
_chemical_formula_structural     ?
_chemical_formula_analytical     ?
_chemical_formula_iupac     '[Fe (C8 H4 N2)2 (H2 O)2] [Fe Cl4]2, 4C H3 N O2'
_chemical_formula_weight     987.62
_symmetry_cell_setting     monoclinic
_symmetry_space_group_name_H-M     'P 21/n '
_symmetry_space_group_name_Hall     '-P 2yn'
loop_
    _space_group_symop_id
    _space_group_symop_operation_xyz
    1 'x, y, z'
    2 '-x+1/2, y+1/2, -z+1/2'
    3 '-x, -y, -z'
    4 'x-1/2, -y-1/2, z-1/2'
_cell_length_a     12.1307(9)
_cell_length_b     12.1554(9)
_cell_length_c     13.8209(10)
_cell_angle_alpha     90.00
_cell_angle_beta     102.4660(10)
_cell_angle_gamma     90.00
_cell_volume     1989.9(3)
_cell_formula_units_Z     2
_cell_measurement_reflns_used     3583
_cell_measurement_theta_min     2.40
_cell_measurement_theta_max     27.39
_cell_measurement_temperature     100(2)
_exptl_crystal_description     block
_exptl_crystal_colour     yellow
_exptl_crystal_size_max     0.27
_exptl_crystal_size_mid     0.27
_exptl_crystal_size_min     0.24
_exptl_crystal_size_rad     ?
_exptl_crystal_density_diffrn     1.648
_exptl_crystal_density_meas     ?
_exptl_crystal_density_method     'not measured'
_exptl_crystal_F_000     988
_exptl_absorpt_coefficient_mu     1.671
_exptl_absorpt_correction_type     multi-scan
_exptl_absorpt_process_details     '(SADABS; Sheldrick, 1996)'
_exptl_absorpt_correction_T_min     0.6612
_exptl_absorpt_correction_T_max     0.6899
_exptl_special_details
;
;
_diffrn_ambient_temperature     100(2)
_diffrn_radiation_type     MoK\a
_diffrn_radiation_wavelength     0.71073
_diffrn_radiation_source     'fine-focus sealed tube'
_diffrn_radiation_monochromator     graphite
_diffrn_measurement_device_type     'Bruker SMART APEX CCD area-detector'
_diffrn_measurement_method     '\w and \f scans'
_diffrn_detector_area_resol_mean     8
_diffrn_reflns_number     11573
_diffrn_reflns_av_R_equivalents     0.0301
_diffrn_reflns_theta_min     2.03
_diffrn_reflns_theta_max     28.07
_diffrn_reflns_theta_full     25.00
_diffrn_measured_fraction_theta_max     0.911
_diffrn_measured_fraction_theta_full     0.995
_diffrn_reflns_limit_h_min     -15
_diffrn_reflns_limit_h_max     16
_diffrn_reflns_limit_k_min     -12
_diffrn_reflns_limit_k_max     15
_diffrn_reflns_limit_l_min     -17
_diffrn_reflns_limit_l_max     17
_diffrn_reflns_reduction_process     ?
_refine_special_details
;
Refinement of <i>F</i>^2^ against all reflections. The weighted <i>R</i>-factor
<i>wR</i> and goodness of fit <i>S</i> are based on <i>F</i>^2^, conventional
<i>R</i>-factors <i>R</i> are based on <i>F</i>, with <i>F</i> set to zero for
negative <i>F</i>^2^. The threshold expression of <i>F</i>^2^ >
\s(<i>F</i>^2^) is used only for calculating <i>R</i>-factors(gt) <i>etc</i>.
and is not relevant to the choice of reflections for refinement.
<i>R</i>-factors based on <i>F</i>^2^ are statistically about twice as large
as those based on <i>F</i>, and <i>R</i>- factors based on ALL data will be
even larger.
;
_reflns_number_total     4397
_reflns_number_gt     3541
_reflns_threshold_expression     I>2sigma(I)
_refine_ls_structure_factor_coef     Fsqd
_refine_ls_matrix_type     full
_refine_ls_R_factor_all     0.0444
_refine_ls_R_factor_gt     0.0315
_refine_ls_wR_factor_gt     0.0772
_refine_ls_wR_factor_ref     0.0727
_refine_ls_goodness_of_fit_all     ?
_refine_ls_goodness_of_fit_ref     1.026
_refine_ls_restrained_S_all     1.028
_refine_ls_restrained_S_obs     ?
_refine_ls_number_reflns     4397
_refine_ls_number_parameters     233
_refine_ls_number_restraints     3
_refine_ls_hydrogen_treatment     mixed
_refine_ls_weighting_scheme     calc
_refine_ls_weighting_details
         'calc w=1/[\s^2^(Fo^2^)+(0.0420P)^2^+0.0000P] where P=(Fo^2^+2Fc^2^)/3'
_atom_sites_solution_hydrogens     geom
_atom_sites_solution_primary     direct
_atom_sites_solution_secondary     difmap
_refine_ls_shift/su_max     0.001
_refine_ls_shift/su_mean     0.000
_refine_diff_density_max     0.756
_refine_diff_density_min     -0.504
_refine_ls_extinction_method     none
loop_
    _atom_type_symbol
    _atom_type_description
    _atom_type_scat_dispersion_real
    _atom_type_scat_dispersion_imag
    _atom_type_scat_source
    'C' 'C' 0.0033 0.0016
                         'International Tables Vol C Tables 4.2.6.8 and 6.1.1.4'
    'H' 'H' 0.0000 0.0000
                         'International Tables Vol C Tables 4.2.6.8 and 6.1.1.4'
    'N' 'N' 0.0061 0.0033
                         'International Tables Vol C Tables 4.2.6.8 and 6.1.1.4'
    'O' 'O' 0.0106 0.0060
                         'International Tables Vol C Tables 4.2.6.8 and 6.1.1.4'
    'Fe' 'Fe' 0.3463 0.8444
                         'International Tables Vol C Tables 4.2.6.8 and 6.1.1.4'
    'Cl' 'Cl' 0.1484 0.1585
                         'International Tables Vol C Tables 4.2.6.8 and 6.1.1.4'
_computing_data_collection     'SMART (Bruker, 2001)'
_computing_cell_refinement     'SAINT (Bruker, 2002)'
_computing_data_reduction     'SAINT (Bruker, 2002)'
_computing_structure_solution     'SHELXS97 (Sheldrick, 2008)'
_computing_structure_refinement     'SHELXL97 (Sheldrick, 2008)'
_computing_molecular_graphics
;
ORTEP-3 for Windows (Farrugia,1997) and DIAMOND (Brandenburg,
2006)
;
_computing_publication_material     'publCIF (Westrip, 2010)'
loop_
    _atom_site_type_symbol
    _atom_site_label
    _atom_site_fract_x
    _atom_site_fract_y
    _atom_site_fract_z
    _atom_site_U_iso_or_equiv
    _atom_site_adp_type
    _atom_site_calc_flag
    _atom_site_refinement_flags
    _atom_site_occupancy
    _atom_site_symmetry_multiplicity
    _atom_site_disorder_assembly
    _atom_site_disorder_group
    Fe Fe1 0.5000 0.5000 0.5000 0.01056(10) Uani d S 1 2 . .
    Cl Cl1 0.31456(5) 0.45491(4) 0.76369(4) 0.02217(13) Uani d . 1 1 . .
    O O1 0.52584(13) 0.46637(12) 0.65141(11) 0.0173(3) Uani d D 1 1 . .
    N N1 0.74782(15) 0.26095(15) 0.71549(13) 0.0200(4) Uani d . 1 1 . .
    C C1 0.7964(2) 0.15057(19) 0.74355(17) 0.0270(5) Uani d . 1 1 . .
    H H1A 0.7828 0.1301 0.8086 0.040 Uiso calc R 1 1 . .
    H H1B 0.8778 0.1522 0.7465 0.040 Uiso calc R 1 1 . .
    H H1C 0.7606 0.0965 0.6941 0.040 Uiso calc R 1 1 . .
    H H1 0.576(2) 0.417(2) 0.676(2) 0.052(9) Uiso d D 1 1 . .
    Fe Fe2 0.29049(3) 0.29511(2) 0.83208(2) 0.01702(9) Uani d . 1 1 . .
    Cl Cl2 0.42489(5) 0.18565(5) 0.80885(4) 0.02811(14) Uani d . 1 1 . .
    O O2 0.64553(13) 0.26786(12) 0.68614(12) 0.0259(4) Uani d . 1 1 . .
    N N2 0.67018(18) 0.34984(17) 0.93557(15) 0.0297(5) Uani d . 1 1 . .
    C C2 0.6206(3) 0.3774(2) 1.0194(2) 0.0437(7) Uani d . 1 1 . .
    H H2A 0.6721 0.3550 1.0810 0.066 Uiso calc R 1 1 . .
    H H2B 0.5485 0.3388 1.0131 0.066 Uiso calc R 1 1 . .
    H H2C 0.6080 0.4570 1.0205 0.066 Uiso calc R 1 1 . .
    H H2 0.4716(18) 0.466(2) 0.6803(19) 0.043(9) Uiso d D 1 1 . .
    Cl Cl3 0.12062(5) 0.23479(4) 0.76444(4) 0.02225(13) Uani d . 1 1 . .
    O O3 0.81115(14) 0.33973(14) 0.72375(13) 0.0318(4) Uani d . 1 1 . .
    Cl Cl4 0.30172(5) 0.31921(5) 0.99164(4) 0.02609(14) Uani d . 1 1 . .
    O O4 0.6489(2) 0.41206(17) 0.86466(15) 0.0661(7) Uani d . 1 1 . .
    O O5 0.72545(17) 0.26586(17) 0.93885(17) 0.0515(6) Uani d . 1 1 . .
    N N11 0.49078(14) 0.32436(14) 0.47352(13) 0.0159(4) Uani d . 1 1 . .
    C C11 0.49325(17) 0.23044(17) 0.47862(15) 0.0151(4) Uani d . 1 1 . .
    C C12 0.49595(17) 0.11201(16) 0.48873(15) 0.0164(4) Uani d . 1 1 . .
    C C13 0.48332(19) 0.06644(17) 0.57797(16) 0.0203(5) Uani d . 1 1 . .
    H H13 0.4724 0.1125 0.6306 0.024 Uiso calc R 1 1 . .
    C C14 0.51318(19) 0.04656(17) 0.41060(16) 0.0200(5) Uani d . 1 1 . .
    H H14 0.5224 0.0791 0.3503 0.024 Uiso calc R 1 1 . .
    N N21 0.32197(14) 0.50641(13) 0.48775(13) 0.0166(4) Uani d . 1 1 . .
    C C21 0.22841(17) 0.50554(16) 0.48975(15) 0.0148(4) Uani d . 1 1 . .
    C C22 0.11031(17) 0.50257(16) 0.49328(15) 0.0146(4) Uani d . 1 1 . .
    C C23 0.07732(17) 0.42932(16) 0.55939(15) 0.0160(4) Uani d . 1 1 . .
    H H23 0.1310 0.3821 0.5994 0.019 Uiso calc R 1 1 . .
    C C24 0.03464(17) 0.57343(17) 0.43427(15) 0.0164(4) Uani d . 1 1 . .
    H H24 0.0595 0.6230 0.3903 0.020 Uiso calc R 1 1 . .
loop_
    _atom_site_aniso_label
    _atom_site_aniso_U_11
    _atom_site_aniso_U_22
    _atom_site_aniso_U_33
    _atom_site_aniso_U_12
    _atom_site_aniso_U_13
    _atom_site_aniso_U_23
    Fe1 0.0092(2) 0.00766(19) 0.0156(2) 0.00009(14) 0.00442(15) 0.00041(15)
    Cl1 0.0274(3) 0.0176(3) 0.0228(3) -0.0022(2) 0.0083(2) 0.0030(2)
    O1 0.0169(8) 0.0178(8) 0.0186(8) 0.0021(6) 0.0067(6) 0.0021(6)
    N1 0.0243(11) 0.0234(10) 0.0130(9) 0.0027(8) 0.0053(8) 0.0015(7)
    C1 0.0316(14) 0.0252(13) 0.0236(12) 0.0121(10) 0.0046(10) 0.0056(10)
    Fe2 0.02082(17) 0.01520(16) 0.01655(17) 0.00175(12) 0.00737(13) 0.00109(12)
    Cl2 0.0319(3) 0.0281(3) 0.0275(3) 0.0120(2) 0.0134(3) 0.0028(2)
    O2 0.0192(8) 0.0229(8) 0.0328(9) 0.0043(6) -0.0009(7) -0.0019(7)
    N2 0.0383(13) 0.0251(11) 0.0270(11) -0.0068(9) 0.0104(9) -0.0065(9)
    C2 0.072(2) 0.0264(14) 0.0435(17) 0.0025(13) 0.0369(16) -0.0013(12)
    Cl3 0.0246(3) 0.0183(3) 0.0254(3) -0.0026(2) 0.0088(2) -0.0022(2)
    O3 0.0274(10) 0.0317(10) 0.0394(10) -0.0080(7) 0.0139(8) -0.0008(8)
    Cl4 0.0343(3) 0.0283(3) 0.0175(3) 0.0041(2) 0.0098(2) 0.0008(2)
    O4 0.132(2) 0.0412(13) 0.0303(11) -0.0064(13) 0.0280(13) 0.0054(10)
    O5 0.0399(12) 0.0445(12) 0.0723(15) 0.0128(9) 0.0172(11) -0.0088(11)
    N11 0.0160(9) 0.0117(9) 0.0203(9) -0.0003(6) 0.0046(7) -0.0003(7)
    C11 0.0140(10) 0.0146(11) 0.0176(10) -0.0011(8) 0.0055(8) -0.0002(8)
    C12 0.0167(10) 0.0095(9) 0.0228(11) -0.0021(8) 0.0041(9) -0.0010(8)
    C13 0.0283(12) 0.0125(10) 0.0219(11) -0.0007(8) 0.0097(9) -0.0039(9)
    C14 0.0285(12) 0.0131(10) 0.0197(11) -0.0022(9) 0.0081(9) 0.0017(9)
    N21 0.0145(9) 0.0137(9) 0.0223(9) -0.0001(7) 0.0058(7) -0.0005(7)
    C21 0.0165(11) 0.0118(10) 0.0169(10) 0.0000(8) 0.0053(8) -0.0001(8)
    C22 0.0109(9) 0.0154(10) 0.0186(10) -0.0018(7) 0.0054(8) -0.0041(8)
    C23 0.0147(10) 0.0149(10) 0.0178(10) 0.0018(8) 0.0018(8) -0.0010(8)
    C24 0.0157(10) 0.0151(10) 0.0198(11) -0.0022(8) 0.0071(9) -0.0003(8)
_geom_special_details
;
All e.s.d.'s (except the e.s.d. in the dihedral angle between two l.s. planes)
are estimated using the full covariance matrix. The cell e.s.d.'s are taken
into account individually in the estimation of e.s.d.'s in distances, angles
and torsion angles; correlations between e.s.d.'s in cell parameters are only
used when they are defined by crystal symmetry. An approximate (isotropic)
treatment of cell e.s.d.'s is used for estimating e.s.d.'s involving l.s.
planes.
;
loop_
    _geom_bond_atom_site_label_1
    _geom_bond_atom_site_label_2
    _geom_bond_site_symmetry_2
    _geom_bond_distance
    _geom_bond_publ_flag
    Fe1 O1 . 2.0884(15) y
    Fe1 O1 3_666 2.0884(15) ?
    Fe1 N21 3_666 2.1309(17) ?
    Fe1 N21 . 2.1309(17) y
    Fe1 N11 . 2.1649(17) y
    Fe1 N11 3_666 2.1649(17) ?
    Cl1 Fe2 . 2.2070(6) y
    O1 H1 . 0.872(17) ?
    O1 H2 . 0.840(16) ?
    N1 O3 . 1.218(2) ?
    N1 O2 . 1.222(2) ?
    N1 C1 . 1.483(3) ?
    C1 H1A . 0.9800 ?
    C1 H1B . 0.9800 ?
    C1 H1C . 0.9800 ?
    Fe2 Cl2 . 2.1811(6) y
    Fe2 Cl3 . 2.1968(6) y
    Fe2 Cl4 . 2.1996(6) y
    N2 O5 . 1.217(3) ?
    N2 O4 . 1.221(3) ?
    N2 C2 . 1.455(3) ?
    C2 H2A . 0.9800 ?
    C2 H2B . 0.9800 ?
    C2 H2C . 0.9800 ?
    N11 C11 . 1.144(3) ?
    C11 C12 . 1.446(3) ?
    C12 C13 . 1.390(3) ?
    C12 C14 . 1.393(3) ?
    C13 C14 3_656 1.382(3) ?
    C13 H13 . 0.9500 ?
    C14 C13 3_656 1.382(3) ?
    C14 H14 . 0.9500 ?
    N21 C21 . 1.141(3) ?
    C21 C22 . 1.444(3) ?
    C22 C24 . 1.388(3) ?
    C22 C23 . 1.395(3) ?
    C23 C24 3_566 1.380(3) ?
    C23 H23 . 0.9500 ?
    C24 C23 3_566 1.380(3) ?
    C24 H24 . 0.9500 ?
loop_
    _geom_angle_atom_site_label_1
    _geom_angle_atom_site_label_2
    _geom_angle_atom_site_label_3
    _geom_angle_site_symmetry_1
    _geom_angle_site_symmetry_3
    _geom_angle
    _geom_angle_publ_flag
    O1 Fe1 O1 . 3_666 180.0 ?
    O1 Fe1 N21 . 3_666 89.02(6) ?
    O1 Fe1 N21 3_666 3_666 90.98(6) ?
    O1 Fe1 N21 . . 90.98(6) ?
    O1 Fe1 N21 3_666 . 89.02(6) ?
    N21 Fe1 N21 3_666 . 180.00(9) ?
    O1 Fe1 N11 . . 88.13(6) ?
    O1 Fe1 N11 3_666 . 91.87(6) ?
    N21 Fe1 N11 3_666 . 89.53(6) ?
    N21 Fe1 N11 . . 90.47(6) ?
    O1 Fe1 N11 . 3_666 91.87(6) ?
    O1 Fe1 N11 3_666 3_666 88.13(6) ?
    N21 Fe1 N11 3_666 3_666 90.47(6) ?
    N21 Fe1 N11 . 3_666 89.53(6) ?
    N11 Fe1 N11 . 3_666 180.0 ?
    Fe1 O1 H1 . . 118.0(19) ?
    Fe1 O1 H2 . . 120.9(19) ?
    H1 O1 H2 . . 111(2) ?
    O3 N1 O2 . . 123.50(19) ?
    O3 N1 C1 . . 118.69(19) ?
    O2 N1 C1 . . 117.81(18) ?
    N1 C1 H1A . . 109.5 ?
    N1 C1 H1B . . 109.5 ?
    H1A C1 H1B . . 109.5 ?
    N1 C1 H1C . . 109.5 ?
    H1A C1 H1C . . 109.5 ?
    H1B C1 H1C . . 109.5 ?
    Cl2 Fe2 Cl3 . . 113.33(3) ?
    Cl2 Fe2 Cl4 . . 110.02(2) ?
    Cl3 Fe2 Cl4 . . 108.69(2) ?
    Cl2 Fe2 Cl1 . . 107.56(2) ?
    Cl3 Fe2 Cl1 . . 108.07(2) ?
    Cl4 Fe2 Cl1 . . 109.08(2) ?
    O5 N2 O4 . . 124.7(2) ?
    O5 N2 C2 . . 118.9(2) ?
    O4 N2 C2 . . 116.4(2) ?
    N2 C2 H2A . . 109.5 ?
    N2 C2 H2B . . 109.5 ?
    H2A C2 H2B . . 109.5 ?
    N2 C2 H2C . . 109.5 ?
    H2A C2 H2C . . 109.5 ?
    H2B C2 H2C . . 109.5 ?
    C11 N11 Fe1 . . 166.95(17) ?
    N11 C11 C12 . . 177.9(2) ?
    C13 C12 C14 . . 121.59(19) ?
    C13 C12 C11 . . 118.55(19) ?
    C14 C12 C11 . . 119.85(19) ?
    C14 C13 C12 3_656 . 119.4(2) ?
    C14 C13 H13 3_656 . 120.3 ?
    C12 C13 H13 . . 120.3 ?
    C13 C14 C12 3_656 . 119.0(2) ?
    C13 C14 H14 3_656 . 120.5 ?
    C12 C14 H14 . . 120.5 ?
    C21 N21 Fe1 . . 173.63(17) ?
    N21 C21 C22 . . 179.0(2) ?
    C24 C22 C23 . . 122.29(19) ?
    C24 C22 C21 . . 119.98(19) ?
    C23 C22 C21 . . 117.71(18) ?
    C24 C23 C22 3_566 . 118.85(19) ?
    C24 C23 H23 3_566 . 120.6 ?
    C22 C23 H23 . . 120.6 ?
    C23 C24 C22 3_566 . 118.86(19) ?
    C23 C24 H24 3_566 . 120.6 ?
    C22 C24 H24 . . 120.6 ?
loop_
    _geom_torsion_atom_site_label_1
    _geom_torsion_atom_site_label_2
    _geom_torsion_atom_site_label_3
    _geom_torsion_atom_site_label_4
    _geom_torsion_site_symmetry_1
    _geom_torsion_site_symmetry_2
    _geom_torsion_site_symmetry_3
    _geom_torsion_site_symmetry_4
    _geom_torsion
    _geom_torsion_publ_flag
    O1 Fe1 N11 C11 . . . . -10.8(7) ?
    O1 Fe1 N11 C11 3_666 . . . 169.2(7) ?
    N21 Fe1 N11 C11 3_666 . . . 78.2(7) ?
    N21 Fe1 N11 C11 . . . . -101.8(7) ?
    N11 Fe1 N11 C11 3_666 . . . -43(18) ?
    Fe1 N11 C11 C12 . . . . 25(7) ?
    N11 C11 C12 C13 . . . . 2(6) ?
    N11 C11 C12 C14 . . . .  -18E1(10)
                                      ?
    C14 C12 C13 C14 . . . 3_656 -0.6(4) ?
    C11 C12 C13 C14 . . . 3_656 -179.35(19) ?
    C13 C12 C14 C13 . . . 3_656 0.6(4) ?
    C11 C12 C14 C13 . . . 3_656 179.33(19) ?
    O1 Fe1 N21 C21 . . . . -13.1(15) ?
    O1 Fe1 N21 C21 3_666 . . . 166.9(15) ?
    N21 Fe1 N21 C21 3_666 . . . 141(2) ?
    N11 Fe1 N21 C21 . . . . 75.1(15) ?
    N11 Fe1 N21 C21 3_666 . . . -104.9(15) ?
    Fe1 N21 C21 C22 . . . . -35(15) ?
    N21 C21 C22 C24 . . . . -168(13) ?
    N21 C21 C22 C23 . . . . 14(14) ?
    C24 C22 C23 C24 . . . 3_566 0.6(3) ?
    C21 C22 C23 C24 . . . 3_566 178.61(18) ?
    C23 C22 C24 C23 . . . 3_566 -0.6(3) ?
    C21 C22 C24 C23 . . . 3_566 -178.57(18) ?
loop_
    _geom_hbond_atom_site_label_D
    _geom_hbond_atom_site_label_H
    _geom_hbond_atom_site_label_A
    _geom_hbond_site_symmetry_A
    _geom_hbond_distance_DH
    _geom_hbond_distance_HA
    _geom_hbond_distance_DA
    _geom_hbond_angle_DHA
    O1 H1 O2 . 0.872(17) 1.99(2) 2.804(2) 155(3)
    O1 H1 O4 . 0.872(17) 2.57(3) 3.074(3) 118(2)
    O1 H2 Cl1 . 0.840(16) 2.434(17) 3.2731(16) 177(3)
