# Supplementary material for: Poly[[diaqua­tetra­kis­(μ2-benzene-1,4-di­carbonitrile-κ2 N:N′)iron(II)] bis­[tetra­chlorido­ferrate(III)] nitro­methane tetra­solvate]
Source: Acta Crystallogr Sect E Struct Rep Online. 2012 Jan 31;68(Pt 2):m211–2. doi: 10.1107/S1600536812002486 (PMC3274928; doi:10.1107/S1600536812002486)
Supplement: Supplementary file 3 [file e-68-0m211-Isup3.hkl]

# 
# h,k,l, Fc-squared, Fo-squared, sigma(Fo-squared) and status flag 
# 
data_I
_shelx_title ' kitt148 in P2(1)/n' 
_shelx_refln_list_code          4 
_shelx_F_calc_maximum      301.77 
_exptl_crystal_F_000       988.00 
_reflns_d_resolution_high  0.7553 
 
loop_ 
 _symmetry_equiv_pos_as_xyz 
 'x, y, z' 
 '-x+1/2, y+1/2, -z+1/2' 
 '-x, -y, -z' 
 'x-1/2, -y-1/2, z-1/2' 
 
_cell_length_a    12.1307 
_cell_length_b    12.1554 
_cell_length_c    13.8209 
_cell_angle_alpha  90.000 
_cell_angle_beta  102.466 
_cell_angle_gamma  90.000 
 
_shelx_F_squared_multiplier     1.000 
 
loop_ 
 _refln_index_h 
 _refln_index_k 
 _refln_index_l 
 _refln_F_squared_calc 
 _refln_F_squared_meas 
 _refln_F_squared_sigma 
 _refln_observed_status 
   2   0   0     3992.68     4710.94    192.24 o 
   4   0   0    13338.07    13754.77    379.06 o 
   6   0   0    11253.54    11310.01    313.98 o 
   8   0   0       12.04      -12.86     12.86 o 
  10   0   0    13274.96    12820.13    359.16 o 
  12   0   0       54.85       59.60     32.68 o 
  14   0   0     1146.90     1120.78     77.86 o 
   1   1   0     2035.41     2169.33     53.59 o 
   2   1   0      319.82      379.96     10.27 o 
   3   1   0    15778.38    17045.54    387.41 o 
   4   1   0     4498.01     4520.78    105.04 o 
   5   1   0    15987.77    16931.16    466.84 o 
   6   1   0    33258.53    34144.67    663.08 o 
   7   1   0      540.03      536.36     16.81 o 
   8   1   0     4278.62     3922.02    110.99 o 
   9   1   0       77.66       81.05     12.72 o 
  10   1   0      612.70      621.73     29.86 o 
  11   1   0     1163.91     1083.27     37.53 o 
  12   1   0      397.79      383.84     32.20 o 
  13   1   0      190.95      176.09     30.59 o 
  14   1   0       67.07      106.70     48.06 o 
  15   1   0      414.88      530.59     65.36 o 
   0   2   0     8562.98    10683.96    460.42 o 
   1   2   0      557.16      564.88     14.02 o 
   2   2   0    27687.07    30568.92    741.43 o 
   3   2   0    16734.67    17212.91    359.10 o 
   4   2   0     1673.69     1837.00     39.64 o 
   5   2   0       66.33       46.18      8.05 o 
   6   2   0     7093.58     7071.88    140.30 o 
   7   2   0      393.17      473.27     18.25 o 
   8   2   0      223.70      189.35     27.42 o 
   9   2   0     2216.54     2238.82     59.17 o 
  10   2   0        1.05       16.54     15.41 o 
  11   2   0     1277.90     1298.22     42.17 o 
  12   2   0     2958.67     2987.16     98.55 o 
  13   2   0      418.38      382.57     49.02 o 
  14   2   0      863.96      879.52     70.17 o 
  15   2   0       11.49       53.35     40.78 o 
   1   3   0      618.99      673.84     58.67 o 
   3   3   0    16008.80    16771.37    408.69 o 
   4   3   0      165.97      195.01      8.76 o 
   5   3   0      960.12      913.63     23.84 o 
   6   3   0     2808.44     2900.52     90.21 o 
   7   3   0     2771.21     2728.35     68.80 o 
   8   3   0      896.69      914.17     28.16 o 
   9   3   0     2497.64     2473.73     56.85 o 
  10   3   0      227.32      183.32     15.75 o 
  11   3   0     3209.37     3099.84     84.98 o 
  12   3   0      150.45      144.36     22.60 o 
  13   3   0      806.24      804.52     68.25 o 
  14   3   0      108.72      175.16     35.34 o 
   0   4   0    27599.10    32099.13    944.46 o 
   1   4   0      501.14      434.78     19.64 o 
   2   4   0      454.97      481.46     17.35 o 
   3   4   0     8537.60     9127.42    224.45 o 
   4   4   0     2168.02     2061.17     55.03 o 
   5   4   0      732.08      747.20     21.29 o 
   6   4   0      218.72      234.92     18.49 o 
   7   4   0      935.58      942.10     41.21 o 
   8   4   0     3536.63     3437.56     74.92 o 
   9   4   0       40.48       42.88     16.45 o 
  10   4   0      797.90      811.25     61.39 o 
  11   4   0     4615.77     4452.29    113.44 o 
  12   4   0       24.23        6.81     26.49 o 
  13   4   0      662.66      827.50     46.20 o 
  14   4   0       77.57      108.71     36.00 o 
   1   5   0     7908.58     9246.51    241.19 o 
   2   5   0     5000.47     5415.69    115.21 o 
   3   5   0      308.68      261.02     13.17 o 
   4   5   0      557.56      492.39     27.47 o 
   5   5   0    26747.26    27768.08    677.67 o 
   6   5   0      243.78      259.30     49.98 o 
   7   5   0       20.48       13.99     15.26 o 
   8   5   0      462.07      440.87     22.30 o 
   9   5   0     3972.03     3881.65     98.90 o 
  10   5   0      620.24      632.33     28.27 o 
  11   5   0      227.57      229.52     28.27 o 
  12   5   0       26.79       43.49     23.55 o 
  13   5   0       79.05       88.65     31.56 o 
  14   5   0        8.41      -11.75     36.36 o 
   0   6   0     3259.41     3277.71     99.96 o 
   1   6   0     5983.99     6388.19    166.51 o 
   2   6   0       96.52      148.90     19.70 o 
   3   6   0     7843.82     7891.64    195.76 o 
   4   6   0     2474.47     2147.34     58.48 o 
   5   6   0      329.55      298.70     20.78 o 
   6   6   0     1268.77     1244.60     33.86 o 
   7   6   0     2550.48     2442.48     57.82 o 
   8   6   0     2310.58     2303.26     55.90 o 
   9   6   0     4066.59     3971.57    101.47 o 
  10   6   0     2962.16     3032.62     81.63 o 
  11   6   0     1380.44     1502.53     53.28 o 
  12   6   0      482.74      571.80     33.83 o 
  13   6   0      167.51      178.33     35.00 o 
  14   6   0      255.36      310.47     64.40 o 
   1   7   0     1354.30     1511.87     42.52 o 
   2   7   0    17122.39    17820.81    373.05 o 
   3   7   0    17149.80    17748.73    434.66 o 
   4   7   0     5392.73     5508.75    191.28 o 
   5   7   0        6.74        8.89     15.64 o 
   6   7   0      959.54      953.52     29.08 o 
   7   7   0     3436.18     3433.21     77.89 o 
   8   7   0     2587.04     2665.77     63.89 o 
   9   7   0      775.19      849.65     34.67 o 
  10   7   0      100.41       90.79     21.27 o 
  11   7   0     1807.15     1862.61     59.92 o 
  12   7   0       67.83       71.70     27.16 o 
  13   7   0      962.29      954.47     54.03 o 
   0   8   0      846.99      768.01     49.02 o 
   1   8   0      131.83      147.95     32.68 o 
   2   8   0      823.56      664.82     73.53 o 
   3   8   0      707.52      690.02     33.52 o 
   4   8   0      333.70      335.71     19.35 o 
   5   8   0      816.68      789.16     25.48 o 
   6   8   0      188.96      181.76     15.78 o 
   7   8   0       13.20        1.10     13.80 o 
   8   8   0    10338.98    10370.08    218.68 o 
   9   8   0      659.32      724.34     33.02 o 
  10   8   0      218.89      202.32     24.85 o 
  11   8   0        2.38       88.41     67.96 o 
  12   8   0      291.82      299.36     32.13 o 
   1   9   0     2051.75     1860.13    149.47 o 
   2   9   0     3900.25     3821.55     98.44 o 
   3   9   0       19.21       43.60     11.64 o 
   4   9   0       53.62       76.95     13.43 o 
   5   9   0      199.22      220.78     16.69 o 
   6   9   0     1405.69     1407.17     44.24 o 
   7   9   0      108.54      119.47     17.04 o 
   8   9   0      393.95      409.39     23.49 o 
   9   9   0      773.56      806.90     31.76 o 
  10   9   0      861.87      873.38     35.54 o 
  11   9   0      101.34       96.18     28.38 o 
  12   9   0        0.06       41.89     36.53 o 
   0  10   0     1002.11     1111.17     70.17 o 
   1  10   0      620.11      571.98     32.92 o 
   2  10   0       22.01       30.86     19.40 o 
   3  10   0        9.12        9.08     13.12 o 
   4  10   0     1792.53     1815.03     67.43 o 
   5  10   0      319.68      343.23     29.55 o 
   6  10   0      105.21      101.18     16.78 o 
   7  10   0      174.67      164.37     19.78 o 
   8  10   0        4.47       -6.84     20.36 o 
   9  10   0      532.90      560.32     29.76 o 
  10  10   0      701.67      771.11     35.74 o 
  11  10   0      169.65      214.54     45.13 o 
   1  11   0      125.78      190.25     57.19 o 
   2  11   0      867.49      893.58     96.60 o 
   3  11   0     3321.30     3064.72    107.65 o 
   4  11   0      532.71      553.52     52.39 o 
   5  11   0     3266.19     3110.62     73.66 o 
   6  11   0      230.45      259.33     21.65 o 
   7  11   0      994.83     1049.16     36.80 o 
   8  11   0     1719.42     1759.69     52.37 o 
   9  11   0      259.98      286.03     33.85 o 
  10  11   0       92.11      117.26     28.93 o 
   0  12   0      187.74      222.04     37.49 o 
   1  12   0      919.62      837.98     45.10 o 
   2  12   0     1550.40     1598.09     90.84 o 
   3  12   0      377.25      432.65     69.21 o 
   4  12   0       66.45       69.65     26.48 o 
   5  12   0      343.09      348.34     34.60 o 
   6  12   0       10.50      -27.03     27.03 o 
   7  12   0        2.43      -17.30     29.99 o 
   8  12   0     1285.44     1380.70     46.70 o 
   9  12   0      402.71      398.02     33.99 o 
  10  12   0        4.48      -64.40     65.36 o 
   1  13   0      379.11      338.37     35.72 o 
   2  13   0      115.91       98.04     29.09 o 
   3  13   0      583.73      554.62     40.61 o 
   4  13   0      713.18      728.67     65.36 o 
   5  13   0      937.28      895.75     52.01 o 
   6  13   0      307.59      280.47     38.55 o 
   7  13   0     1699.76     1612.78     76.48 o 
   8  13   0       29.50       64.40     50.94 o 
   0  14   0       62.31       78.82     46.14 o 
   1  14   0     3659.06     3357.68    124.01 o 
   2  14   0        0.40      -13.15     30.47 o 
   3  14   0      427.57      428.27     41.57 o 
   4  14   0      356.57      287.26     37.61 o 
   5  14   0      244.91      266.80     40.37 o 
   6  14   0       18.42       25.95     49.98 o 
   1  15   0       96.90      186.11     42.48 o 
   2  15   0      349.27      331.25     45.30 o 
 -13   0   1     4050.75     3951.57    178.79 o 
 -11   0   1       64.08       64.25     21.89 o 
  -9   0   1     8057.59     8221.93    232.70 o 
  -7   0   1    30060.00    32409.44   1313.99 o 
  -5   0   1     1262.62     1602.35     72.09 o 
  -3   0   1    42179.89    45403.21   1834.01 o 
  -1   0   1     1674.91     1886.87     77.86 o 
   1   0   1    11953.66    13391.71    542.13 o 
   3   0   1    91067.56    96121.96   3880.44 o 
   5   0   1     2381.32     2552.86     74.99 o 
   7   0   1    22418.85    23005.83    935.27 o 
   9   0   1     2256.62     2322.31    106.70 o 
  11   0   1     5968.03     5934.57    253.76 o 
  13   0   1       87.72      102.85     40.37 o 
  15   0   1      160.43      202.82     64.40 o 
 -15   1   1       75.10       69.21     53.83 o 
 -14   1   1      571.39      538.28     57.67 o 
 -13   1   1     2919.64     2961.85     80.65 o 
 -12   1   1       78.77       77.16     20.02 o 
 -11   1   1      553.11      612.81     44.95 o 
 -10   1   1      346.94      378.34     18.42 o 
  -9   1   1     1127.38     1074.37     29.18 o 
  -8   1   1     1661.69     1604.98     52.32 o 
  -7   1   1     9393.82     9490.22    218.77 o 
  -6   1   1      834.95      872.95     32.28 o 
  -5   1   1     2425.32     2754.13     82.91 o 
  -4   1   1    13787.39    14350.66    411.55 o 
  -3   1   1       18.74        9.97      7.17 o 
  -2   1   1     4066.67     4381.26     92.38 o 
  -1   1   1     1047.45     1087.86     20.86 o 
   0   1   1     2033.12     2202.21     41.38 o 
   1   1   1     9559.99    10310.56    191.13 o 
   2   1   1     5224.12     5752.29    116.96 o 
   3   1   1     5294.88     5000.43    115.61 o 
   4   1   1     3413.62     3726.40     87.55 o 
   5   1   1     4858.36     4287.24    101.02 o 
   6   1   1      368.07      363.59     15.31 o 
   7   1   1     3014.70     2772.56     68.38 o 
   8   1   1       97.89       82.39     13.04 o 
   9   1   1     2403.45     2277.24     74.42 o 
  10   1   1       14.99       23.78     18.00 o 
  11   1   1      354.80      317.31     25.83 o 
  12   1   1     1418.46     1536.17     61.16 o 
  13   1   1        3.65       19.50     28.88 o 
  14   1   1      260.62      296.06     53.83 o 
  15   1   1       58.49      139.38     59.60 o 
 -15   2   1     1341.76     1449.19     67.28 o 
 -14   2   1       20.86       13.46     45.18 o 
 -13   2   1      720.20      813.26     45.10 o 
 -12   2   1      505.94      576.00     40.61 o 
 -11   2   1     4246.85     4203.48    104.27 o 
 -10   2   1      164.85      177.00     15.63 o 
  -9   2   1      268.79      261.72     16.29 o 
  -8   2   1        7.78       -7.69     13.39 o 
  -7   2   1     3326.57     3273.99     78.86 o 
  -6   2   1      245.33      275.45     24.82 o 
  -5   2   1    24309.58    24701.42   1001.59 o 
  -4   2   1     4611.05     5062.13    107.37 o 
  -3   2   1     4324.06     4537.35     96.07 o 
  -2   2   1     3756.56     4362.26    107.90 o 
  -1   2   1     5963.10     6889.48    264.04 o 
   0   2   1     7761.12     8898.10    182.45 o 
   1   2   1     1509.92     1579.54     27.73 o 
   2   2   1     8196.07     8605.96    157.63 o 
   3   2   1     5173.89     5390.68     99.93 o 
   4   2   1      186.46      173.03     14.05 o 
   5   2   1     8403.58     8097.22    187.04 o 
   6   2   1     8345.40     8029.11    186.14 o 
   7   2   1      137.71      138.70     12.48 o 
   8   2   1     2516.31     2254.35     58.25 o 
   9   2   1     1081.19     1024.60     33.82 o 
  10   2   1      391.11      407.56     35.57 o 
  11   2   1       97.39      129.18     23.55 o 
  12   2   1       42.48       29.90     49.50 o 
  13   2   1     1543.78     1666.75     96.12 o 
  14   2   1      279.35      298.94     54.79 o 
 -15   3   1        1.22      -14.91     39.72 o 
 -14   3   1        7.77       11.19     34.13 o 
 -13   3   1     2054.32     2084.60     68.58 o 
 -12   3   1        3.53       16.46     20.15 o 
 -11   3   1      362.03      351.94     32.14 o 
 -10   3   1    10388.23    10490.40    216.20 o 
  -9   3   1      756.28      700.54     22.93 o 
  -8   3   1       92.46       89.27     10.81 o 
  -7   3   1     2735.83     2651.66     57.47 o 
  -6   3   1     5818.80     5630.30    105.10 o 
  -5   3   1     4025.26     3807.30     71.68 o 
  -4   3   1      237.31      262.40      8.75 o 
  -3   3   1       12.42       16.39      6.86 o 
  -2   3   1     8657.80     9718.79    237.75 o 
  -1   3   1     6963.94     7707.57    189.00 o 
   0   3   1    39836.53    45971.79    849.84 o 
   1   3   1     1606.78     1665.91     29.41 o 
   2   3   1     2402.77     2631.37     45.40 o 
   3   3   1      744.36      842.14     19.79 o 
   4   3   1     8167.21     8063.66    149.16 o 
   5   3   1       53.38       29.59      6.92 o 
   6   3   1      762.42      672.33     19.77 o 
   7   3   1     4051.58     3718.67    120.23 o 
   8   3   1      140.00      148.35     12.79 o 
   9   3   1      262.00      307.98     16.36 o 
  10   3   1       24.09       32.14     17.12 o 
  11   3   1      306.74      215.55     25.48 o 
  12   3   1      134.12      104.57     26.84 o 
  13   3   1      184.67      177.39     32.62 o 
  14   3   1      316.46      421.06    108.14 o 
 -15   4   1      741.45      734.37     77.86 o 
 -14   4   1     1429.32     1603.25     93.33 o 
 -13   4   1      745.34      783.44     37.63 o 
 -12   4   1     1142.06     1078.28     40.32 o 
 -11   4   1        9.84       27.97     18.76 o 
 -10   4   1      173.97      190.21     19.17 o 
  -9   4   1      445.55      433.46     22.35 o 
  -8   4   1     1236.47     1125.69     35.06 o 
  -7   4   1     2774.90     2585.40     58.90 o 
  -6   4   1      889.64      878.57     24.25 o 
  -5   4   1     3776.83     3869.29     84.02 o 
  -4   4   1    16342.62    16923.83    413.66 o 
  -3   4   1      225.33      244.41     11.83 o 
  -2   4   1    13679.69    14201.92    346.94 o 
  -1   4   1       12.48        1.49      6.18 o 
   0   4   1     3597.07     4111.13     76.13 o 
   1   4   1    22487.46    24354.57    403.94 o 
   2   4   1     5235.55     5379.64    100.05 o 
   3   4   1      269.25      222.23      8.44 o 
   4   4   1      693.79      829.90     19.74 o 
   5   4   1        7.94       12.15      6.87 o 
   6   4   1     1407.54     1398.79     30.80 o 
   7   4   1     4688.63     4559.60     96.12 o 
   8   4   1      140.54      143.09     13.13 o 
   9   4   1     1445.48     1264.13     40.87 o 
  10   4   1      918.10     1036.72     43.17 o 
  11   4   1     4705.32     4455.34    142.93 o 
  12   4   1      345.84      375.52     35.08 o 
  13   4   1       48.12      121.41     67.29 o 
  14   4   1       21.21       -3.59     63.44 o 
 -14   5   1      487.49      471.60     37.38 o 
 -13   5   1      259.35      275.38     34.55 o 
 -12   5   1     1334.63     1411.57     57.44 o 
 -11   5   1      100.40      111.78     21.59 o 
 -10   5   1      978.01     1032.32     36.81 o 
  -9   5   1     2267.98     2129.03     59.67 o 
  -8   5   1     9838.58     9670.01    241.46 o 
  -7   5   1      818.09      778.42     29.18 o 
  -6   5   1      148.39      169.88     13.73 o 
  -5   5   1    12499.59    12991.55    319.78 o 
  -4   5   1     8134.87     8377.94    207.43 o 
  -3   5   1     5000.88     5398.25    135.02 o 
  -2   5   1     4772.87     4974.23    163.82 o 
  -1   5   1      113.58      147.79      9.42 o 
   1   5   1       24.01       24.30      4.69 o 
   2   5   1    18125.39    18429.28    336.80 o 
   3   5   1     1163.25     1233.86     26.56 o 
   4   5   1     7114.31     7097.19    148.12 o 
   5   5   1     6814.91     6753.05    125.95 o 
   6   5   1     4340.55     4071.85     88.86 o 
   7   5   1       50.13       42.66     12.23 o 
   8   5   1      803.72      828.11     30.33 o 
   9   5   1      112.13      113.20     18.00 o 
  10   5   1     1252.30     1225.47     42.17 o 
  11   5   1      213.33      244.19     78.34 o 
  12   5   1     3045.82     2873.63    100.79 o 
  13   5   1        0.06      -11.91     31.56 o 
  14   5   1      208.46      225.89     61.52 o 
 -14   6   1      166.92      241.27     58.63 o 
 -13   6   1      454.84      477.98     36.54 o 
 -12   6   1      805.01      866.90     42.34 o 
 -11   6   1     1770.42     1714.66     65.44 o 
 -10   6   1      655.48      619.43     29.18 o 
  -9   6   1       54.17       26.04     14.70 o 
  -8   6   1      297.77      315.82     43.25 o 
  -7   6   1     2237.24     2193.60     75.47 o 
  -6   6   1      100.06      117.10     15.37 o 
  -5   6   1      363.81      396.01     23.79 o 
  -4   6   1    14128.30    14226.15    349.51 o 
  -3   6   1     4447.59     4598.95    116.50 o 
  -2   6   1    18079.18    18336.38    525.81 o 
  -1   6   1      280.16      337.22     14.13 o 
   0   6   1     9192.15     9703.51    178.16 o 
   1   6   1      288.32      261.53      8.31 o 
   2   6   1     1490.84     1474.89     30.75 o 
   3   6   1     3059.75     2996.37     58.14 o 
   4   6   1      130.58      151.15     13.74 o 
   5   6   1     1940.48     1994.93     46.98 o 
   6   6   1     4260.23     4337.17     94.58 o 
   7   6   1      927.12      956.47     29.35 o 
   8   6   1     1950.61     1999.98     50.42 o 
   9   6   1        0.62       17.55     16.86 o 
  10   6   1     1337.27     1426.25     64.16 o 
  11   6   1      274.68      294.24     35.08 o 
  12   6   1      100.39       48.49     29.56 o 
  13   6   1      300.86      357.00     39.72 o 
 -13   7   1       83.35       57.00     29.62 o 
 -12   7   1      391.95      367.29     48.69 o 
 -11   7   1       74.69       72.27     23.53 o 
 -10   7   1     5523.28     5333.20    134.29 o 
  -9   7   1     1254.98     1270.41     37.78 o 
  -8   7   1        1.48        7.32     19.63 o 
  -7   7   1     2844.94     2628.39     73.20 o 
  -6   7   1     4283.90     4256.05    110.75 o 
  -5   7   1      104.71      132.07     14.28 o 
  -4   7   1      222.78      257.87     15.66 o 
  -3   7   1       88.97       77.44     11.13 o 
  -2   7   1      546.75      561.60     21.33 o 
  -1   7   1       48.68       80.08      9.87 o 
   0   7   1     7599.92     8157.52    150.40 o 
   1   7   1    15603.08    15729.42    261.23 o 
   2   7   1     1538.37     1603.57     33.91 o 
   3   7   1     1896.82     1858.68     38.83 o 
   4   7   1    14167.19    14094.98    291.15 o 
   5   7   1      198.86      198.13     13.97 o 
   6   7   1       44.52       58.13     13.13 o 
   7   7   1      118.65      138.05     21.64 o 
   8   7   1     3631.00     3498.62     80.37 o 
   9   7   1      287.85      327.05     23.80 o 
  10   7   1      492.81      527.55     30.20 o 
  11   7   1      993.66     1011.20     49.98 o 
  12   7   1       37.52       35.16     31.92 o 
  13   7   1      388.27      393.14     63.44 o 
 -13   8   1        6.58       31.72     53.83 o 
 -12   8   1        2.61      -26.69     26.69 o 
 -11   8   1      454.54      478.07     37.72 o 
 -10   8   1       26.91       38.22     20.04 o 
  -9   8   1     1119.72     1169.11     36.99 o 
  -8   8   1      105.15       84.57     16.38 o 
  -7   8   1      156.97      172.57     23.55 o 
  -6   8   1      942.90      909.12     34.41 o 
  -5   8   1     7944.98     7818.99    196.31 o 
  -4   8   1      945.52      916.45     32.13 o 
  -3   8   1     1083.71     1059.18     34.64 o 
  -2   8   1     1814.61     1728.80     49.29 o 
  -1   8   1    12696.01    13378.15    328.74 o 
   0   8   1        5.29        9.20      9.27 o 
   1   8   1      252.30      270.19     12.97 o 
   2   8   1      455.43      483.10     15.36 o 
   3   8   1      485.04      545.52     23.17 o 
   4   8   1      336.56      347.28     21.50 o 
   5   8   1      507.22      502.97     20.45 o 
   6   8   1      435.35      435.94     30.67 o 
   7   8   1     1292.89     1240.18     37.11 o 
   8   8   1      108.67      108.43     17.30 o 
   9   8   1     1825.25     1840.31     50.49 o 
  10   8   1       63.35       96.20     28.84 o 
  11   8   1     1387.42     1440.71    104.77 o 
  12   8   1       36.27       43.44     32.96 o 
 -12   9   1      177.05      178.74     33.28 o 
 -11   9   1      488.06      514.09     34.80 o 
 -10   9   1      222.19      214.84     24.96 o 
  -9   9   1     2698.10     2730.49     68.44 o 
  -8   9   1     1238.84     1271.26     70.34 o 
  -7   9   1     2076.64     2048.96     52.61 o 
  -6   9   1     1398.65     1514.26     62.35 o 
  -5   9   1      146.08      169.70     25.50 o 
  -4   9   1      544.58      550.38     29.77 o 
  -3   9   1       23.47       23.11     13.81 o 
  -2   9   1      395.10      375.97     25.41 o 
  -1   9   1       43.23       45.01     17.08 o 
   0   9   1      845.64      873.82     44.16 o 
   1   9   1     3971.59     3786.40    151.76 o 
   2   9   1      157.38      192.68     14.28 o 
   3   9   1     2470.53     2428.86     56.52 o 
   4   9   1      930.23      879.66     35.38 o 
   5   9   1        7.35      -13.45     13.45 o 
   6   9   1      615.69      649.27     33.45 o 
   7   9   1      617.02      586.87     25.07 o 
   8   9   1      439.27      423.90     29.27 o 
   9   9   1       25.04       23.89     20.19 o 
  10   9   1     1635.28     1573.77     75.39 o 
  11   9   1       12.51       16.92     32.28 o 
 -11  10   1      691.02      809.26     59.63 o 
 -10  10   1        7.30       25.61     24.13 o 
  -9  10   1       24.37       18.44     21.52 o 
  -8  10   1     1358.31     1333.43     50.09 o 
  -7  10   1     1314.17     1238.93     66.29 o 
  -6  10   1        0.26       -7.51     15.54 o 
  -5  10   1      756.00      787.40     47.58 o 
  -4  10   1      164.56      163.70     23.09 o 
  -3  10   1     3259.10     3221.99     86.82 o 
  -2  10   1        3.89       -7.95     18.46 o 
  -1  10   1      472.35      457.96     45.66 o 
   0  10   1      733.94      791.45     30.54 o 
   1  10   1     1075.15     1035.32     47.21 o 
   2  10   1       24.75       38.98     19.40 o 
   3  10   1        7.58        6.67     13.38 o 
   4  10   1     1991.56     1930.06     48.83 o 
   5  10   1     2123.75     1992.27     62.71 o 
   6  10   1       41.12       51.72     16.49 o 
   7  10   1     1636.83     1706.05     65.76 o 
   8  10   1        2.66       19.20     20.87 o 
   9  10   1      461.81      442.72     32.57 o 
  10  10   1       81.30      124.36     29.49 o 
  11  10   1      866.68      906.14     55.04 o 
 -10  11   1       13.71      183.67     80.89 o 
  -9  11   1      978.33      988.96     39.50 o 
  -8  11   1      319.30      338.04     26.32 o 
  -7  11   1     1783.38     1731.19     52.17 o 
  -6  11   1      137.10      132.29     19.70 o 
  -5  11   1      273.64      243.06     22.34 o 
  -4  11   1      853.04      780.24     42.15 o 
  -3  11   1      213.49      258.99     27.71 o 
  -2  11   1     7685.21     7170.48    392.66 o 
  -1  11   1        2.19       25.72     32.20 o 
   0  11   1     2141.53     1854.31     71.70 o 
   1  11   1     3055.06     3106.45    108.69 o 
   2  11   1        1.60       -2.98     20.32 o 
   3  11   1     1479.90     1443.04    112.46 o 
   4  11   1      964.90      911.00     56.71 o 
   5  11   1     1548.75     1499.67     51.24 o 
   6  11   1      476.07      520.78     29.83 o 
   7  11   1      597.45      625.79     33.77 o 
   8  11   1     2155.00     2110.85     69.08 o 
   9  11   1       15.94      -13.11     27.34 o 
  10  11   1      998.45     1056.23     49.54 o 
 -10  12   1      147.92       47.71    100.93 o 
  -9  12   1       87.32       50.28     29.27 o 
  -8  12   1      497.78      495.54     35.08 o 
  -7  12   1     1991.60     1965.96     56.96 o 
  -6  12   1      122.03       77.31     49.50 o 
  -5  12   1      674.43      750.43     56.23 o 
  -4  12   1      586.52      540.48     72.09 o 
  -3  12   1     1073.40     1057.87     51.73 o 
  -2  12   1       94.00      137.76     48.54 o 
  -1  12   1     4270.01     4254.53    283.08 o 
   0  12   1        4.92       13.94     26.43 o 
   1  12   1     1735.69     1725.02    187.92 o 
   2  12   1        6.69       24.22     23.55 o 
   3  12   1     2570.23     2559.98    190.32 o 
   4  12   1     1248.15     1158.05     56.51 o 
   5  12   1      588.83      568.10     41.30 o 
   6  12   1      759.45      759.96     61.04 o 
   7  12   1      256.06      290.19     57.67 o 
   8  12   1      318.88      328.94     33.79 o 
   9  12   1     1417.34     1396.30     66.57 o 
  -8  13   1       39.64       34.60     49.02 o 
  -7  13   1      132.18      149.69     36.48 o 
  -6  13   1     1779.70     1623.84     74.43 o 
  -5  13   1      628.61      611.62     44.21 o 
  -4  13   1      861.64      951.46     86.03 o 
  -3  13   1      398.56      366.01     35.79 o 
  -2  13   1        2.05      -16.25     26.09 o 
  -1  13   1      137.69      127.40     28.59 o 
   0  13   1     2502.77     2072.98    151.39 o 
   1  13   1        4.40       21.27     26.91 o 
   2  13   1        2.25       32.53     27.47 o 
   3  13   1     1149.99     1084.67     55.70 o 
   4  13   1     3988.64     3864.70    197.05 o 
   5  13   1     1081.41     1114.31     82.66 o 
   6  13   1       76.18       77.00     34.41 o 
   7  13   1       94.73       99.59     38.09 o 
  -6  14   1       33.81        7.69     46.14 o 
  -5  14   1       11.73        1.12     33.20 o 
  -4  14   1      106.59      117.54     34.60 o 
  -3  14   1      319.30      376.61     39.48 o 
  -2  14   1      563.79      501.09     86.51 o 
  -1  14   1       43.45       69.81     32.54 o 
   0  14   1      727.19      720.74     49.60 o 
   1  14   1        7.39      -16.55     31.75 o 
   2  14   1      341.80      358.59     39.41 o 
   3  14   1      281.78      333.62    105.25 o 
   4  14   1      455.71      421.81     41.80 o 
   5  14   1      516.57      469.00     45.68 o 
  -3  15   1       70.38       69.21     52.87 o 
  -2  15   1      761.60      814.92     57.19 o 
  -1  15   1       20.37      105.46     39.65 o 
   0  15   1      436.33      356.56     46.20 o 
   1  15   1      200.82      244.66     91.32 o 
   2  15   1      132.04      165.33     63.44 o 
 -14   0   2      173.07      190.33     37.97 o 
 -12   0   2     1337.26     1376.74     54.37 o 
 -10   0   2      697.89      638.22     32.24 o 
  -8   0   2      159.06      228.77     24.99 o 
  -6   0   2    19270.11    19468.54    791.08 o 
  -4   0   2    13697.19    16103.31    653.63 o 
  -2   0   2    46211.80    51761.68   2090.65 o 
   0   0   2      645.17      786.68     24.80 o 
   2   0   2     8519.59     8584.65    349.88 o 
   4   0   2    17569.36    18241.06    740.14 o 
   6   0   2      310.02      328.74     24.99 o 
   8   0   2    10327.69     9749.65    402.75 o 
  10   0   2     1173.80     1214.02     69.21 o 
  12   0   2     2794.55     2652.00    128.80 o 
  14   0   2      474.56      444.08     60.56 o 
 -15   1   2      500.45      599.80     65.36 o 
 -14   1   2     1275.96     1371.84     90.35 o 
 -13   1   2      985.01     1033.07     34.64 o 
 -12   1   2     1413.16     1467.49     63.13 o 
 -11   1   2     3558.52     3281.68     71.92 o 
 -10   1   2        3.28       -2.85     18.20 o 
  -9   1   2      399.40      436.39     35.57 o 
  -8   1   2     5562.07     5748.73    170.26 o 
  -7   1   2     5364.46     5248.31    155.31 o 
  -6   1   2     3199.65     3359.18    100.93 o 
  -5   1   2     1632.24     1709.97     53.35 o 
  -4   1   2       42.60       64.46     15.38 o 
  -3   1   2       79.53       73.35      5.91 o 
  -2   1   2     2557.01     2720.32     46.98 o 
  -1   1   2       32.14       36.90      2.94 o 
   0   1   2    16493.34    18151.39    372.57 o 
   1   1   2      897.06      892.31     19.77 o 
   2   1   2     5188.89     5003.09    150.43 o 
   3   1   2     2196.52     1977.18     60.15 o 
   4   1   2     2981.94     2997.46     89.38 o 
   5   1   2      594.77      535.32     23.44 o 
   6   1   2     6367.43     6085.11    178.76 o 
   7   1   2       15.18       18.77     17.78 o 
   8   1   2       92.66      117.25     41.33 o 
   9   1   2      117.48       98.45     22.59 o 
  10   1   2     5743.55     5736.09    268.66 o 
  11   1   2      100.41       90.15     22.76 o 
  12   1   2        1.63       -8.80     24.80 o 
  13   1   2      313.85      386.13     39.41 o 
  14   1   2      236.70      277.79     56.71 o 
 -15   2   2        1.08       22.21     31.52 o 
 -14   2   2      574.45      533.65     59.12 o 
 -13   2   2       92.56      100.15     30.10 o 
 -12   2   2      167.78      184.40     27.37 o 
 -11   2   2       31.58       17.60     14.70 o 
 -10   2   2        1.73       24.64     18.46 o 
  -9   2   2      753.82      774.85     26.80 o 
  -8   2   2     8947.43     8448.16    349.88 o 
  -7   2   2       36.37       31.93     12.56 o 
  -6   2   2     5079.17     5110.14    208.10 o 
  -5   2   2     2223.56     2293.27     50.98 o 
  -3   2   2    11367.38    12323.14    228.63 o 
  -2   2   2      195.19      165.58      7.86 o 
  -1   2   2     1525.58     1620.20     31.69 o 
   0   2   2    30214.71    33684.60    622.91 o 
   1   2   2      104.26      125.82      5.98 o 
   2   2   2     6634.41     7188.48    151.29 o 
   3   2   2      687.88      664.84     18.06 o 
   4   2   2     2365.40     2571.13     77.48 o 
   5   2   2     4253.05     4068.39    120.64 o 
   6   2   2       80.82       67.20     12.56 o 
   7   2   2      733.16      685.31     56.23 o 
   8   2   2     1535.77     1472.32     51.64 o 
   9   2   2        1.50       -2.88     16.99 o 
  10   2   2      488.48      529.17     29.56 o 
  11   2   2      214.56      256.86     25.83 o 
  12   2   2       79.43      122.48     27.47 o 
  13   2   2      128.91      171.10     46.14 o 
  14   2   2      309.20      306.63     56.71 o 
 -15   3   2       79.73       76.58     33.77 o 
 -14   3   2      962.04     1001.38     43.56 o 
 -13   3   2     2369.44     2229.82     73.91 o 
 -12   3   2     2087.49     2093.74     73.45 o 
 -11   3   2     1150.58     1123.74     59.38 o 
 -10   3   2      942.95     1054.06     45.51 o 
  -9   3   2     3225.37     3252.89     71.04 o 
  -8   3   2      894.63      944.45     25.90 o 
  -7   3   2     4434.44     4539.01    139.53 o 
  -6   3   2      677.27      774.79     21.65 o 
  -5   3   2      373.51      448.05     19.46 o 
  -4   3   2     8736.79     9220.69    193.62 o 
  -3   3   2    19936.40    20987.00    511.04 o 
  -2   3   2     6914.83     7098.74    174.41 o 
  -1   3   2     4964.51     5604.12    105.08 o 
   0   3   2     7178.03     7509.96    139.93 o 
   2   3   2     9644.32    10897.25    203.04 o 
   3   3   2       20.18        4.41      6.01 o 
   4   3   2      300.38      270.90     12.16 o 
   5   3   2        6.16       11.91     10.28 o 
   6   3   2     5467.50     5282.94    130.04 o 
   7   3   2     3024.76     3004.97     77.38 o 
   8   3   2       48.05       76.93     13.08 o 
   9   3   2      378.31      338.36     19.57 o 
  10   3   2      350.70      324.35     21.27 o 
  11   3   2      192.06      224.54     26.84 o 
  12   3   2        9.72      -25.83     25.83 o 
  13   3   2        2.66      -19.58     29.56 o 
  14   3   2       15.07      -35.32     35.32 o 
 -15   4   2      620.19      557.51     69.21 o 
 -14   4   2      203.23      198.18     31.46 o 
 -13   4   2      809.99      791.22     42.40 o 
 -12   4   2     1338.18     1281.25     45.68 o 
 -11   4   2      248.58      220.19     21.59 o 
 -10   4   2      708.58      690.82     62.96 o 
  -9   4   2     4743.56     4434.13    228.29 o 
  -8   4   2      270.42      227.65     19.68 o 
  -7   4   2     3229.07     3205.15     62.25 o 
  -6   4   2     2351.23     2368.67     52.21 o 
  -5   4   2    11010.77    11434.27    281.37 o 
  -4   4   2     1565.72     1653.28     45.21 o 
  -3   4   2     3047.50     3122.89     79.58 o 
  -2   4   2     4136.78     3934.92    144.17 o 
  -1   4   2     9164.95    10259.63    191.28 o 
   0   4   2      669.01      631.87     19.93 o 
   1   4   2     4271.93     4636.65     87.95 o 
   3   4   2        1.25        1.44      5.77 o 
   4   4   2     9800.21    10084.61    212.78 o 
   5   4   2     3905.70     3900.45     74.68 o 
   6   4   2      102.26      120.64     24.01 o 
   7   4   2      167.58      189.09     19.19 o 
   8   4   2       43.30       38.99     13.47 o 
   9   4   2      294.80      259.82     23.11 o 
  10   4   2      397.13      304.93     33.64 o 
  11   4   2       43.34       45.04     23.76 o 
  12   4   2      877.08      850.78     45.52 o 
  13   4   2        0.18       -8.02     30.92 o 
 -15   5   2     1110.11     1113.09     92.28 o 
 -14   5   2        1.58       22.60     30.18 o 
 -13   5   2      152.01      100.03     27.41 o 
 -12   5   2        7.20        8.49     23.60 o 
 -11   5   2     7318.46     7243.24    177.32 o 
 -10   5   2      285.74      295.05     25.48 o 
  -9   5   2      811.43      781.10     36.36 o 
  -8   5   2       44.41       38.11     14.34 o 
  -7   5   2     1089.95     1040.19     34.66 o 
  -6   5   2     3543.16     3471.68     90.47 o 
  -5   5   2     1572.69     1674.92     46.67 o 
  -4   5   2     2252.21     2228.79     59.43 o 
  -3   5   2      128.72      138.75     10.46 o 
  -2   5   2     6963.19     7100.10    270.16 o 
  -1   5   2    19189.87    21328.51    445.48 o 
   0   5   2      481.89      567.00     14.86 o 
   1   5   2      107.17      134.37      9.78 o 
   2   5   2        1.05       -3.71      5.95 o 
   3   5   2    16612.26    17530.29    326.01 o 
   4   5   2     1929.50     1716.99     37.13 o 
   5   5   2     3880.33     3924.47     75.41 o 
   6   5   2     2658.43     2590.41     52.37 o 
   7   5   2        3.29       10.09     13.95 o 
   8   5   2       66.23       78.94     18.99 o 
   9   5   2        2.83       28.97     23.07 o 
  10   5   2     1773.82     1637.42     62.85 o 
  11   5   2      423.40      425.04     73.05 o 
  12   5   2      426.60      474.97     38.04 o 
  13   5   2     1746.45     1771.05     75.05 o 
 -14   6   2       17.58      -33.64     50.94 o 
 -13   6   2       54.16      106.76     28.58 o 
 -12   6   2       36.15       68.19     24.29 o 
 -11   6   2        7.51      -20.48     20.48 o 
 -10   6   2     1244.62     1227.48     74.98 o 
  -9   6   2       59.38       67.74     17.22 o 
  -8   6   2     2227.78     2120.90     61.45 o 
  -7   6   2      116.17      140.42     15.66 o 
  -6   6   2     4440.23     4396.87    113.37 o 
  -5   6   2     2125.67     2049.94     56.47 o 
  -4   6   2      169.10      152.15     12.36 o 
  -3   6   2    15117.38    15307.83    375.17 o 
  -2   6   2        7.69        1.08      8.34 o 
  -1   6   2       24.02       33.17     11.93 o 
   0   6   2     8139.51     8324.13    172.91 o 
   1   6   2      966.13      965.96     22.23 o 
   2   6   2     2018.27     2228.75     44.75 o 
   3   6   2      150.87      175.33      8.73 o 
   4   6   2      252.69      290.10     13.00 o 
   5   6   2     1789.33     1606.41     42.73 o 
   6   6   2      573.71      561.46     20.78 o 
   7   6   2     5422.81     5285.56    136.30 o 
   8   6   2     2797.26     2858.73     95.04 o 
   9   6   2     3144.04     2899.10     97.45 o 
  10   6   2      170.12      195.78     26.48 o 
  11   6   2      353.57      340.30     40.85 o 
  12   6   2       32.66       25.47     29.91 o 
  13   6   2      172.60      161.97     38.06 o 
 -14   7   2       44.88      -19.22     54.79 o 
 -13   7   2      151.76      162.59     31.01 o 
 -12   7   2      148.49      193.24     30.60 o 
 -11   7   2       14.61       30.43     22.47 o 
 -10   7   2       50.95       62.48     31.72 o 
  -9   7   2      799.34      816.79     32.85 o 
  -8   7   2      454.50      460.25     24.32 o 
  -7   7   2      251.38      239.02     18.47 o 
  -6   7   2      591.66      557.30     23.97 o 
  -5   7   2     3184.55     2852.41    156.22 o 
  -4   7   2        4.38       19.02     10.77 o 
  -3   7   2      569.28      651.44     26.34 o 
  -2   7   2     2432.54     2395.61    135.65 o 
  -1   7   2     2368.69     2422.08     55.13 o 
   0   7   2     1462.48     1529.57     32.41 o 
   1   7   2    14779.12    15169.90    282.82 o 
   2   7   2     5939.50     6032.80    114.84 o 
   3   7   2     2672.81     2498.64     70.36 o 
   4   7   2       20.99       25.45     12.04 o 
   5   7   2     4336.31     4271.45    110.93 o 
   6   7   2        0.19       -8.40     13.97 o 
   7   7   2     3003.28     2886.95     80.07 o 
   8   7   2      279.49      312.98     22.52 o 
   9   7   2      256.67      305.51     32.68 o 
  10   7   2      520.54      518.47     35.32 o 
  11   7   2     2793.17     2865.85    101.89 o 
  12   7   2       12.15      -14.44     31.92 o 
 -13   8   2       23.17       37.49     50.94 o 
 -12   8   2     1813.19     1885.69     63.80 o 
 -11   8   2        3.29      -24.31     24.31 o 
 -10   8   2     1280.82     1331.78     44.81 o 
  -9   8   2      499.34      472.92     34.86 o 
  -8   8   2     1086.87     1090.19     78.43 o 
  -7   8   2      212.31      227.61     19.26 o 
  -6   8   2       85.27       62.56     15.66 o 
  -5   8   2     4051.02     4068.26    106.30 o 
  -4   8   2     1691.21     1697.58     49.90 o 
  -3   8   2      739.48      715.87     54.21 o 
  -2   8   2      278.86      317.82     16.92 o 
  -1   8   2      114.23      109.53     11.38 o 
   0   8   2     2734.80     2780.74     78.07 o 
   1   8   2     2025.65     2061.48     48.41 o 
   2   8   2     2018.00     2003.63     47.95 o 
   3   8   2      292.62      315.07     18.17 o 
   4   8   2      246.81      233.33     17.71 o 
   5   8   2      107.34       91.00     16.33 o 
   6   8   2     2524.03     2512.92     71.16 o 
   7   8   2     1102.97     1054.04     39.21 o 
   8   8   2     2135.75     2056.45     62.69 o 
   9   8   2      830.02      871.93     37.20 o 
  10   8   2      272.79      293.33     32.62 o 
  11   8   2      508.85      509.01     40.44 o 
  12   8   2      559.23      612.63     46.90 o 
 -13   9   2       32.01      -22.11     56.71 o 
 -12   9   2     1190.50     1266.16     51.54 o 
 -11   9   2      270.37      361.97     42.04 o 
 -10   9   2      551.51      537.74     29.35 o 
  -9   9   2     2097.79     2139.77     83.77 o 
  -8   9   2     1138.87     1142.76     42.38 o 
  -7   9   2       68.99       84.76     18.11 o 
  -6   9   2     1172.90     1110.35     40.09 o 
  -5   9   2      704.69      724.16     29.35 o 
  -4   9   2     2891.35     2848.17     77.96 o 
  -3   9   2      845.08      897.43     32.13 o 
  -2   9   2      241.82      268.49     17.32 o 
  -1   9   2      141.48      149.22     15.46 o 
   0   9   2     2825.28     2718.10    144.83 o 
   1   9   2     1041.44     1007.00     35.22 o 
   2   9   2     1127.36     1105.54     36.98 o 
   3   9   2     1952.80     1897.11     55.67 o 
   4   9   2      834.27      794.53     52.66 o 
   5   9   2      553.74      507.99     29.12 o 
   6   9   2      198.58      202.49     19.71 o 
   7   9   2      710.50      699.74     69.78 o 
   8   9   2        5.59        6.12     20.50 o 
   9   9   2       21.37       37.83     23.65 o 
  10   9   2        2.02       23.46     30.24 o 
  11   9   2      813.14      944.72     56.71 o 
 -12  10   2      107.21      111.50     56.71 o 
 -11  10   2        0.08      -15.15     26.99 o 
 -10  10   2     1466.55     1462.86     48.00 o 
  -9  10   2     1546.37     1556.06     48.03 o 
  -8  10   2        0.05       -6.99     25.58 o 
  -7  10   2       29.30       29.75     18.91 o 
  -6  10   2     6294.35     6329.34    163.19 o 
  -5  10   2       17.06        6.07     15.62 o 
  -4  10   2      285.75      320.20     20.82 o 
  -3  10   2     1497.81     1449.39     59.63 o 
  -2  10   2      432.08      428.60     24.27 o 
  -1  10   2      402.40      436.25     31.30 o 
   0  10   2     4519.20     4330.83    113.39 o 
   1  10   2     2457.90     2359.50     85.25 o 
   2  10   2      698.93      639.48     36.24 o 
   3  10   2        1.29       15.15     19.84 o 
   4  10   2      656.96      673.89     29.16 o 
   5  10   2      719.36      710.25     30.78 o 
   6  10   2       18.47       11.17     22.80 o 
   7  10   2     2206.81     2238.53     68.68 o 
   8  10   2     2186.53     2056.11     96.30 o 
   9  10   2     2272.31     2144.12     70.17 o 
  10  10   2      443.64      492.63     36.37 o 
 -11  11   2     2287.28     2209.84    133.61 o 
 -10  11   2      938.15      937.98     63.92 o 
  -9  11   2      349.78      334.61     28.52 o 
  -8  11   2      453.82      486.83     28.36 o 
  -7  11   2      129.95      143.90     31.24 o 
  -6  11   2       13.40       50.76     31.24 o 
  -5  11   2     2066.80     1979.82     61.24 o 
  -4  11   2      340.41      370.58     30.91 o 
  -3  11   2      934.78      941.28     45.57 o 
  -2  11   2       17.29        9.74     16.72 o 
  -1  11   2     4262.75     4244.61    198.44 o 
   0  11   2     1554.90     1497.49    127.84 o 
   1  11   2     7006.51     6651.71    214.42 o 
   2  11   2     1726.90     1659.95     67.50 o 
   3  11   2        2.06       22.72     22.15 o 
   4  11   2      558.10      531.65     36.67 o 
   5  11   2     3195.71     3201.43    115.83 o 
   6  11   2      115.96      186.36     60.69 o 
   7  11   2      344.20      302.08     28.16 o 
   8  11   2      120.76      111.61     28.03 o 
   9  11   2      184.87      209.15     35.02 o 
  10  11   2       13.98      -24.99     56.71 o 
 -10  12   2      295.60      294.66     40.16 o 
  -9  12   2      773.34      806.06     38.80 o 
  -8  12   2       30.38       73.80     45.51 o 
  -7  12   2      576.99      568.99     31.52 o 
  -6  12   2       36.54       28.37     27.74 o 
  -5  12   2       49.67        2.11     25.16 o 
  -4  12   2     5053.72     4815.88    162.38 o 
  -3  12   2       10.98       15.00     19.55 o 
  -2  12   2     1138.26     1097.62     95.16 o 
  -1  12   2      414.88      390.20     32.24 o 
   0  12   2     4371.90     4394.80    187.44 o 
   1  12   2      232.72      267.55     60.56 o 
   2  12   2       90.40       84.99     42.29 o 
   3  12   2      371.69      328.21     32.97 o 
   4  12   2      179.00      181.63     36.05 o 
   5  12   2      929.64      839.48     48.58 o 
   6  12   2     4022.41     3859.45    136.80 o 
   7  12   2     1192.52     1083.96     77.86 o 
   8  12   2      699.51      684.54     41.31 o 
   9  12   2      125.16      122.07     62.48 o 
  -8  13   2      342.31      270.23     44.28 o 
  -7  13   2       48.39       28.42     46.62 o 
  -6  13   2      542.09      587.66     45.71 o 
  -5  13   2     3751.26     3750.11    133.71 o 
  -4  13   2      181.04      194.85     27.09 o 
  -3  13   2      713.01      613.24     42.42 o 
  -2  13   2        1.18       -0.33     34.60 o 
  -1  13   2      534.44      560.09     41.12 o 
   0  13   2      218.16      205.73     40.37 o 
   1  13   2      124.05      128.39     30.22 o 
   2  13   2     2441.78     2131.12     85.35 o 
   3  13   2        1.02       25.00     28.17 o 
   4  13   2     1875.42     1800.09     78.53 o 
   5  13   2     2725.76     2349.02     94.60 o 
   6  13   2      223.75      205.67     38.45 o 
   7  13   2      288.60      278.82     43.87 o 
  -6  14   2       46.00       89.02     53.83 o 
  -5  14   2        5.56       30.83     28.31 o 
  -4  14   2      511.24      622.01     47.56 o 
  -3  14   2      129.66      165.24     34.86 o 
  -2  14   2      475.69      544.00     54.79 o 
  -1  14   2      617.64      701.39     49.56 o 
   0  14   2      915.80      751.59     49.87 o 
   1  14   2      987.09     1110.94    126.88 o 
   2  14   2      773.43      809.57     51.32 o 
   3  14   2      162.80      164.63     35.98 o 
   4  14   2      132.70      142.50     37.41 o 
   5  14   2     1301.88     1285.24     68.73 o 
  -3  15   2       22.00      -31.72     50.94 o 
  -2  15   2      421.02      567.61     52.51 o 
  -1  15   2     1683.38     1731.80    110.54 o 
   0  15   2       24.91       85.12     39.40 o 
   1  15   2       60.94       87.23     39.95 o 
 -13   0   3     2184.50     2139.26     77.82 o 
  -9   0   3      865.11     1016.01     57.67 o 
  -7   0   3      140.01      121.11     19.22 o 
  -5   0   3     6213.98     6748.72    277.79 o 
  -3   0   3    10488.58    11198.51    322.17 o 
  -1   0   3    21623.99    23404.92    669.15 o 
   1   0   3        2.88       12.50     12.50 o 
   3   0   3       41.71       93.24     14.42 o 
   5   0   3    15964.13    15759.20    642.09 o 
   7   0   3      541.33      555.58     35.57 o 
   9   0   3     1229.01     1224.59     68.25 o 
  11   0   3     1093.27      940.07     60.56 o 
  13   0   3     1136.45     1051.57     74.01 o 
 -16   1   3      207.98      132.30     55.38 o 
 -15   1   3      678.14      735.69     52.28 o 
 -14   1   3      111.40      127.57     35.29 o 
 -13   1   3     1948.59     1937.34     51.18 o 
 -12   1   3     1639.59     1532.18     41.93 o 
 -11   1   3       24.06       42.29     30.76 o 
 -10   1   3      137.73      204.17     47.10 o 
  -9   1   3      379.47      412.99     23.76 o 
  -8   1   3     2165.14     2061.52     66.27 o 
  -7   1   3       33.88       42.85     21.63 o 
  -6   1   3     3739.35     3605.12    107.73 o 
  -5   1   3     2759.86     2900.89     71.03 o 
  -4   1   3      486.43      588.87     18.49 o 
  -3   1   3     5404.79     5477.15     93.50 o 
  -2   1   3     1354.18     1405.19     30.38 o 
  -1   1   3    19016.51    20222.80    340.41 o 
   0   1   3     4313.18     4594.72     86.50 o 
   1   1   3    16745.95    17827.42    416.96 o 
   2   1   3     6699.00     6964.02    201.53 o 
   3   1   3     8882.89     9259.92    267.46 o 
   4   1   3     5535.11     5162.50    151.57 o 
   5   1   3     1125.19     1029.70     36.70 o 
   6   1   3       82.46       62.53     12.56 o 
   7   1   3      200.51      180.51     16.64 o 
   8   1   3       55.71       62.00     16.99 o 
   9   1   3      869.83      956.76     41.46 o 
  10   1   3     1708.89     1666.83     61.17 o 
  11   1   3      537.40      545.50     33.30 o 
  12   1   3       82.69       74.01     27.87 o 
  13   1   3       55.56       78.16     32.96 o 
  14   1   3       71.45       78.82     52.87 o 
 -15   2   3        5.93       28.53     32.21 o 
 -14   2   3      122.62      103.90     27.33 o 
 -13   2   3      207.06      216.74     37.01 o 
 -11   2   3      337.73      295.44     20.87 o 
 -10   2   3      941.04      894.90     54.79 o 
  -9   2   3     1572.64     1481.82     52.65 o 
  -8   2   3       64.08       78.57     16.82 o 
  -7   2   3    21312.06    21852.37    887.21 o 
  -6   2   3      572.27      545.07     16.33 o 
  -5   2   3       21.65       24.61      5.78 o 
  -4   2   3     1174.85     1033.76     22.03 o 
  -3   2   3    12842.03    14397.81    243.08 o 
  -2   2   3       94.56       96.47      5.01 o 
  -1   2   3        8.33       -2.96      5.49 o 
   0   2   3     2989.40     3168.42     60.46 o 
   1   2   3     2037.96     2146.90     42.08 o 
   2   2   3     1291.44     1256.08     29.39 o 
   3   2   3     1375.96     1199.33     32.52 o 
   4   2   3       64.88      114.68     41.33 o 
   5   2   3      408.79      383.12     19.22 o 
   6   2   3      790.18      787.61     31.60 o 
   7   2   3      973.81      977.25     38.04 o 
   8   2   3        1.65       12.41     16.34 o 
   9   2   3        7.74       16.20     18.00 o 
  10   2   3     1425.86     1329.58     52.34 o 
  11   2   3     1282.90     1297.04     54.36 o 
  12   2   3        1.16       51.13     28.20 o 
  13   2   3       66.02       74.01     46.14 o 
  14   2   3       58.25      139.38     55.75 o 
 -15   3   3      166.46      163.44     34.39 o 
 -14   3   3        8.94      -26.13     26.13 o 
 -13   3   3     2335.22     2320.99     69.17 o 
 -12   3   3     3080.15     2871.16    141.30 o 
 -11   3   3       54.72       81.57     21.40 o 
 -10   3   3       36.42       43.10     18.99 o 
  -9   3   3      308.14      328.49     27.39 o 
  -8   3   3       32.85       27.85     11.36 o 
  -7   3   3      503.75      564.75     23.31 o 
  -6   3   3     2600.59     2504.18     55.45 o 
  -5   3   3       22.46       36.19      6.98 o 
  -4   3   3      328.79      384.68     11.36 o 
  -3   3   3     5007.19     5425.77    114.80 o 
  -2   3   3     1739.42     1623.47     37.78 o 
  -1   3   3    18406.28    20162.25    373.34 o 
   0   3   3    21984.67    24403.56    452.14 o 
   1   3   3     1348.33     1376.40     28.39 o 
   2   3   3       11.52       32.63      6.16 o 
   3   3   3      220.07      235.11     10.11 o 
   4   3   3      608.31      694.69     20.34 o 
   5   3   3      137.98      148.53     13.71 o 
   6   3   3       48.56       46.68     23.46 o 
   7   3   3       32.19       40.40     13.36 o 
   8   3   3       49.93       39.07     13.64 o 
   9   3   3      122.61       63.55     15.72 o 
  10   3   3     1392.19     1332.66     43.63 o 
  11   3   3       23.08       18.26     23.79 o 
  12   3   3     1061.61      984.92     95.16 o 
  13   3   3        2.20      -25.79     31.18 o 
 -15   4   3      104.55       84.59     60.56 o 
 -14   4   3       15.99       75.88     47.11 o 
 -13   4   3        2.26       -1.70     24.20 o 
 -12   4   3      237.32      211.47     40.37 o 
 -11   4   3     4381.02     4381.16    186.48 o 
 -10   4   3     3203.54     3128.97    102.57 o 
  -9   4   3       10.20       18.09     17.24 o 
  -8   4   3     1369.77     1450.92     52.67 o 
  -7   4   3      183.06      207.35     17.68 o 
  -6   4   3        6.17        3.48      7.92 o 
  -5   4   3     2846.84     2613.07     57.98 o 
  -4   4   3     5846.89     6033.93    150.20 o 
  -3   4   3      558.01      612.28     26.50 o 
  -2   4   3     2933.55     3374.22     73.32 o 
  -1   4   3     5832.60     6089.64    114.61 o 
   0   4   3     1666.58     1572.95     32.05 o 
   1   4   3     2542.89     2589.95     50.61 o 
   2   4   3     1198.64     1287.26     27.56 o 
   3   4   3       58.85       66.84      7.15 o 
   4   4   3      613.37      600.98     18.68 o 
   5   4   3     6280.72     6172.44    132.62 o 
   6   4   3       48.67       79.41     11.96 o 
   7   4   3        1.67       18.83     12.34 o 
   8   4   3       66.48       65.63     14.58 o 
   9   4   3      434.97      397.85     27.52 o 
  10   4   3      331.37      356.36     33.16 o 
  11   4   3        5.41       18.90     24.44 o 
  12   4   3       79.91       58.50     29.20 o 
  13   4   3      295.28      298.02     38.06 o 
 -14   5   3      197.40      152.60     32.34 o 
 -13   5   3        0.10       -1.05     27.66 o 
 -12   5   3       43.66       16.34     35.57 o 
 -11   5   3      152.21      155.17     30.28 o 
 -10   5   3     5926.74     5571.52    173.80 o 
  -9   5   3     2221.75     2192.68     75.76 o 
  -8   5   3     2195.97     2201.36     62.24 o 
  -7   5   3     1179.86     1064.23     35.76 o 
  -6   5   3     1595.24     1527.81     54.50 o 
  -5   5   3     5030.84     5050.49    127.66 o 
  -4   5   3     3299.00     3303.16     85.14 o 
  -3   5   3      114.37      137.82     25.91 o 
  -2   5   3      405.27      457.64     15.51 o 
  -1   5   3     1459.02     1455.69     30.25 o 
   0   5   3     2788.08     2922.47     56.98 o 
   1   5   3     2595.31     2812.80     55.14 o 
   2   5   3      527.52      480.79     13.81 o 
   3   5   3     4107.76     4104.22     79.26 o 
   4   5   3     7265.05     7153.76    152.53 o 
   5   5   3     4421.51     4428.57     96.84 o 
   6   5   3     1657.84     1692.94     46.62 o 
   7   5   3      144.52      152.90     19.71 o 
   8   5   3      827.99      750.24     36.00 o 
   9   5   3      641.98      666.11     35.00 o 
  10   5   3     1011.99      962.43     44.80 o 
  11   5   3     1614.05     1510.94     62.85 o 
  12   5   3      156.61      139.95     32.28 o 
  13   5   3       95.31      109.21     36.32 o 
 -14   6   3       52.01       69.21     52.87 o 
 -13   6   3     1808.08     1905.67     63.59 o 
 -12   6   3       19.51      -15.38     37.49 o 
 -11   6   3      104.01       70.81     24.80 o 
 -10   6   3     1161.22     1210.57     53.35 o 
  -9   6   3       25.23       50.37     17.01 o 
  -8   6   3      194.49      188.32     17.90 o 
  -7   6   3      445.81      418.57     21.35 o 
  -6   6   3      110.12      115.05     13.23 o 
  -5   6   3      946.08     1007.59     32.69 o 
  -4   6   3     4591.56     4437.86    113.71 o 
  -3   6   3     1887.67     1952.87     78.31 o 
  -2   6   3     4516.32     4901.44    105.92 o 
  -1   6   3      561.45      552.14     15.16 o 
   0   6   3        0.47       13.93      6.50 o 
   1   6   3     6751.09     6866.09    129.75 o 
   3   6   3      909.08      977.73     23.49 o 
   4   6   3     2260.36     2163.48     88.52 o 
   5   6   3      500.80      518.21     24.04 o 
   6   6   3     4490.90     4321.31    112.98 o 
   7   6   3      399.54      362.59     22.93 o 
   8   6   3     1586.72     1553.74     85.07 o 
   9   6   3       51.48       50.07     28.84 o 
  10   6   3     1549.59     1567.02     63.53 o 
  11   6   3     2102.31     2261.40    102.37 o 
  12   6   3      138.74      138.46     33.98 o 
 -14   7   3       18.41       52.87     55.75 o 
 -13   7   3      106.90      122.89     30.74 o 
 -12   7   3     1326.76     1353.93     50.19 o 
 -11   7   3      187.08      169.34     28.15 o 
 -10   7   3      385.38      367.63     29.78 o 
  -9   7   3      697.69      736.18     31.38 o 
  -8   7   3     4575.50     4335.30    140.06 o 
  -7   7   3      425.07      428.71     26.96 o 
  -6   7   3      952.14      919.42     32.96 o 
  -5   7   3     1272.88     1226.50     40.78 o 
  -4   7   3       94.77      108.72     21.32 o 
  -3   7   3     2578.08     2582.44     74.62 o 
  -2   7   3     1712.99     1714.32     47.31 o 
  -1   7   3     1662.89     1817.87     37.83 o 
   0   7   3      114.96      153.31      9.01 o 
   1   7   3     1091.18     1020.17     24.21 o 
   2   7   3     8809.90     8503.16    159.95 o 
   3   7   3       10.04        2.18     10.08 o 
   4   7   3        1.89      -11.94     11.94 o 
   5   7   3      341.19      330.85     20.04 o 
   6   7   3      150.57      175.71     17.98 o 
   7   7   3       86.87       68.39     17.46 o 
   8   7   3      843.90      833.89     33.77 o 
   9   7   3       18.96      -12.50     23.11 o 
  10   7   3       77.09       63.92     27.87 o 
  11   7   3       15.84       18.09     29.56 o 
  12   7   3     1621.20     1598.67     71.96 o 
 -13   8   3        1.80       16.34     51.91 o 
 -12   8   3      268.16      280.19     31.38 o 
 -11   8   3     2699.00     2765.43    142.26 o 
 -10   8   3      352.37      352.97     27.49 o 
  -9   8   3      131.79      124.58     20.24 o 
  -8   8   3     1733.07     1680.83     52.81 o 
  -7   8   3     1052.92     1001.23     36.64 o 
  -6   8   3      865.01      818.94     30.95 o 
  -5   8   3     1426.18     1336.44     42.47 o 
  -4   8   3     4123.91     3878.15    101.14 o 
  -3   8   3     4195.38     4240.53    109.26 o 
  -2   8   3      275.39      291.76     14.38 o 
  -1   8   3       48.93       52.44     10.35 o 
   0   8   3     1463.50     1476.67     41.31 o 
   1   8   3        0.75       -4.25      9.99 o 
   2   8   3     1340.65     1383.52     36.52 o 
   3   8   3     1418.62     1439.17     44.26 o 
   4   8   3      740.80      729.51     43.03 o 
   5   8   3     2630.59     2463.81     69.67 o 
   6   8   3      130.42      168.66     18.90 o 
   7   8   3     3810.14     3660.85     99.29 o 
   8   8   3      921.92      954.34     46.93 o 
   9   8   3       99.15      123.56     27.52 o 
  10   8   3        5.93       -0.50     28.52 o 
  11   8   3      308.73      322.24     37.38 o 
 -13   9   3      302.74      202.82     61.52 o 
 -12   9   3      310.60      271.20     49.65 o 
 -11   9   3       24.32       96.28     57.02 o 
 -10   9   3     3481.05     3449.23     97.95 o 
  -9   9   3     1385.92     1356.28     48.83 o 
  -8   9   3     1576.38     1620.92     53.32 o 
  -7   9   3       10.22       12.41     16.85 o 
  -6   9   3      521.30      488.92     24.98 o 
  -5   9   3     2625.15     2591.17     81.85 o 
  -4   9   3     2591.41     2501.79     73.24 o 
  -3   9   3       41.33       36.25     11.91 o 
  -2   9   3      807.65      823.10     25.92 o 
  -1   9   3      143.31      165.32     13.38 o 
   0   9   3     3860.57     4006.56    104.91 o 
   1   9   3      853.41      858.79     32.06 o 
   2   9   3      598.43      624.75     42.36 o 
   3   9   3       29.70        4.06     13.91 o 
   4   9   3       83.15       81.45     16.73 o 
   5   9   3       10.12      -16.02     16.05 o 
   6   9   3      835.76      826.17     33.84 o 
   7   9   3      199.43      185.36     26.47 o 
   8   9   3       10.10       32.86     21.62 o 
   9   9   3      436.68      448.73     39.38 o 
  10   9   3      293.84      293.02     37.04 o 
  11   9   3      161.63      162.58     39.42 o 
 -12  10   3      149.99      187.44     55.75 o 
 -11  10   3        1.80       -1.48     27.32 o 
 -10  10   3       54.41       48.10     33.42 o 
  -9  10   3      939.53      972.28     42.03 o 
  -8  10   3       41.87       31.53     21.64 o 
  -7  10   3       90.02       75.83     20.04 o 
  -6  10   3      952.03      985.48     38.23 o 
  -5  10   3     5516.27     5432.77    141.15 o 
  -4  10   3      358.46      386.95     22.52 o 
  -3  10   3       51.10       33.53     13.48 o 
  -2  10   3     4091.46     3946.53    202.38 o 
  -1  10   3     1463.39     1456.37    102.38 o 
   0  10   3       23.38       13.54     15.31 o 
   1  10   3     4715.33     4518.77    149.49 o 
   2  10   3     1961.15     1964.29     74.31 o 
   3  10   3       80.64       64.64     21.46 o 
   4  10   3      304.45      307.15     22.29 o 
   5  10   3      416.08      455.34     26.21 o 
   6  10   3       25.67       40.93     19.94 o 
   7  10   3       23.84       -9.76     22.92 o 
   8  10   3     2783.54     2677.32     80.56 o 
   9  10   3      222.26      202.43     30.15 o 
  10  10   3       39.66       -4.77     34.32 o 
 -11  11   3      376.56      304.71     58.63 o 
 -10  11   3       21.42       72.60     27.34 o 
  -9  11   3      573.24      623.04     46.41 o 
  -8  11   3     4390.44     4454.60    122.04 o 
  -7  11   3      154.13      122.10     22.78 o 
  -6  11   3      832.50      888.78     36.37 o 
  -5  11   3      112.16      126.85     20.28 o 
  -4  11   3      978.77      992.13     45.73 o 
  -3  11   3       17.52       21.81     17.37 o 
  -2  11   3       53.60       52.65     17.78 o 
  -1  11   3      274.48      297.08     22.56 o 
   0  11   3     1128.59     1134.98     51.97 o 
   1  11   3     1384.53     1267.82     55.68 o 
   2  11   3     5043.70     4799.18    159.69 o 
   3  11   3     1267.55     1252.20     56.68 o 
   4  11   3       81.18       88.26     26.09 o 
   5  11   3      464.41      483.14     37.61 o 
   6  11   3     1398.96     1364.70     50.75 o 
   7  11   3      254.79      255.39     28.73 o 
   8  11   3     2496.70     2531.74     79.72 o 
   9  11   3       15.17       37.11     30.91 o 
  10  11   3       43.07      -33.64     61.52 o 
 -10  12   3      146.01      109.39     36.43 o 
  -9  12   3      162.65      194.23     29.64 o 
  -8  12   3      213.22      187.84     37.69 o 
  -7  12   3     1286.53     1218.45     47.96 o 
  -6  12   3        8.42       47.58     28.38 o 
  -5  12   3      143.19      139.94     24.17 o 
  -4  12   3      261.32      292.54     26.52 o 
  -3  12   3     5345.74     5131.12    257.34 o 
  -2  12   3      867.29      975.91     50.24 o 
  -1  12   3        0.35       25.60     24.99 o 
   0  12   3      117.57      119.23     26.48 o 
   1  12   3      750.96      689.58     59.60 o 
   2  12   3      468.36      458.04     36.13 o 
   3  12   3     1118.19     1164.98     55.92 o 
   4  12   3      103.63      104.85     29.33 o 
   5  12   3      210.91      244.38     33.95 o 
   6  12   3        0.96       16.14     30.90 o 
   7  12   3     4708.86     4721.04    164.33 o 
   8  12   3      306.64      343.05     37.15 o 
   9  12   3      552.24      547.90     76.90 o 
  -9  13   3      266.69      202.82     55.75 o 
  -8  13   3        7.44       14.02     37.83 o 
  -7  13   3      242.31      179.48     37.69 o 
  -6  13   3      351.80      340.81     43.60 o 
  -5  13   3       68.98      161.49     66.38 o 
  -4  13   3      867.69      929.87     54.24 o 
  -3  13   3      194.86      198.82     33.26 o 
  -2  13   3     3057.76     2822.49    106.65 o 
  -1  13   3     1009.88      954.50     52.34 o 
   0  13   3      734.53      833.36    106.70 o 
   1  13   3     2021.88     1801.20     77.26 o 
   2  13   3      592.36      594.26     43.10 o 
   3  13   3     2268.54     2171.77     88.46 o 
   4  13   3        0.45        6.35     30.72 o 
   5  13   3        7.96      -30.90     30.90 o 
   6  13   3      632.64      697.02     51.59 o 
  -7  14   3        6.74       33.39     40.19 o 
  -6  14   3       36.97       45.50     32.30 o 
  -5  14   3     2232.60     2239.35     76.70 o 
  -4  14   3       75.11       74.55     33.95 o 
  -3  14   3      262.79      224.93     51.91 o 
  -2  14   3      167.67      234.85     37.22 o 
  -1  14   3        2.74       47.20     33.28 o 
   0  14   3      700.00      775.85    115.83 o 
   1  14   3      393.30      472.35     61.52 o 
   2  14   3       70.06       65.55     32.33 o 
   3  14   3        0.14       -1.08     32.50 o 
   4  14   3     1620.32     1668.18    114.39 o 
  -3  15   3     1297.74     1136.16     90.35 o 
  -2  15   3      627.71      555.58     73.05 o 
  -1  15   3      404.80      435.43     72.09 o 
   0  15   3     4033.38     3974.64    212.43 o 
   1  15   3       44.83       73.05     61.52 o 
 -14   0   4      345.44      326.56     38.46 o 
 -12   0   4     1492.02     1708.09     90.35 o 
 -10   0   4     3837.03     3891.02    170.14 o 
  -8   0   4     2946.61     2911.53    127.84 o 
  -6   0   4     1431.94     1418.69     47.23 o 
  -4   0   4     1439.34     1351.40     43.84 o 
  -2   0   4    16525.58    17533.10    502.63 o 
   0   0   4    65863.08    74783.27   2197.83 o 
   2   0   4     1929.18     1873.42     82.66 o 
   4   0   4      364.66      280.68     23.07 o 
   6   0   4    19079.03    18917.77    770.90 o 
   8   0   4        0.85        1.92     24.03 o 
  10   0   4     5188.61     4907.99    213.39 o 
  12   0   4       72.30       69.21     42.29 o 
  14   0   4       11.40       -1.92     56.71 o 
 -16   1   4       20.05       46.67     79.30 o 
 -15   1   4      712.17      717.62     52.41 o 
 -14   1   4      952.30      927.16     50.55 o 
 -13   1   4       22.39        6.99     27.64 o 
 -12   1   4       89.73       99.97     36.53 o 
 -11   1   4     2396.53     2387.82    113.90 o 
 -10   1   4       50.23       30.09     18.68 o 
  -9   1   4      522.88      543.30     27.16 o 
  -8   1   4      557.03      572.40     24.81 o 
  -7   1   4      143.07      189.16     12.94 o 
  -6   1   4        7.10        3.81      8.45 o 
  -5   1   4     9264.91     9234.84    189.24 o 
  -4   1   4     5492.99     5958.08    110.93 o 
  -3   1   4      945.06      891.86     17.70 o 
  -2   1   4      346.97      348.97     15.28 o 
  -1   1   4      868.67      840.61     18.20 o 
   0   1   4     1887.66     1920.14     42.04 o 
   1   1   4     6014.32     6087.81    144.47 o 
   2   1   4      183.03      183.97     32.68 o 
   3   1   4     1613.84     1572.30     50.30 o 
   4   1   4      325.45      293.32     16.64 o 
   5   1   4     3036.42     2911.41     89.38 o 
   6   1   4     8922.76     8803.47    257.26 o 
   7   1   4      947.94      858.44     42.77 o 
   8   1   4     2954.19     2765.00     88.36 o 
   9   1   4      221.46      269.31     36.53 o 
  10   1   4     2901.68     2819.70     92.78 o 
  11   1   4     1778.48     1953.16     71.70 o 
  12   1   4     1571.13     1582.87     65.93 o 
  13   1   4       26.54       55.66     34.96 o 
  14   1   4       74.77      105.73     58.63 o 
 -15   2   4        5.50       10.13     39.41 o 
 -14   2   4      190.71      261.40     56.71 o 
 -13   2   4      153.14      153.80     39.41 o 
 -12   2   4      219.81      149.95     37.49 o 
 -11   2   4       13.83       -1.15     21.04 o 
 -10   2   4      201.72      218.17     22.08 o 
  -9   2   4      172.26      247.36     33.16 o 
  -8   2   4     7740.27     7701.74    184.06 o 
  -7   2   4     1401.29     1423.48     34.35 o 
  -6   2   4     4097.75     3765.17     80.44 o 
  -5   2   4     1116.36     1171.62     23.12 o 
  -3   2   4     5622.23     6181.89    105.52 o 
  -2   2   4      133.37      129.68      7.31 o 
  -1   2   4      434.93      448.63     12.18 o 
   0   2   4       12.65       23.68      5.02 o 
   1   2   4     7907.51     8357.57    156.54 o 
   2   2   4     6891.64     6882.23    166.49 o 
   3   2   4      935.88      869.53     26.26 o 
   4   2   4     4465.42     4101.08    122.00 o 
   5   2   4     1793.61     1519.16     50.63 o 
   6   2   4       15.53       24.24     13.92 o 
   7   2   4     1278.61     1121.20     42.48 o 
   8   2   4      535.17      498.55     27.52 o 
   9   2   4     1301.38     1162.51     51.91 o 
  10   2   4     1218.24     1205.65     50.28 o 
  11   2   4      136.66      141.78     35.08 o 
  12   2   4     2814.64     2914.38    176.86 o 
  13   2   4      349.72      375.84     56.71 o 
 -15   3   4      419.11      468.00     48.99 o 
 -14   3   4      914.69      949.32     52.96 o 
 -13   3   4      159.69      201.86     42.29 o 
 -12   3   4     1439.52     1414.42     82.18 o 
 -11   3   4     4931.75     4622.42    146.33 o 
 -10   3   4       66.97       15.11     17.93 o 
  -9   3   4        1.45       -8.03     22.06 o 
  -8   3   4       89.37       99.35     12.70 o 
  -7   3   4     1559.86     1551.38     66.74 o 
  -6   3   4      166.37      175.45     10.34 o 
  -5   3   4     2340.13     2361.15     46.77 o 
  -4   3   4     2116.46     2183.90     39.45 o 
  -3   3   4     4972.78     4957.28     93.95 o 
  -2   3   4     8139.31     8698.34    162.81 o 
  -1   3   4     4910.87     4949.89     93.61 o 
   0   3   4      414.30      426.75     14.31 o 
   1   3   4      999.03      945.32     21.28 o 
   2   3   4     4581.95     4383.48     83.62 o 
   3   3   4     9568.69    10032.01    211.76 o 
   4   3   4     1504.48     1458.97     40.29 o 
   5   3   4     5201.85     5112.91    126.19 o 
   6   3   4       41.60       37.87     11.63 o 
   7   3   4       80.85       79.22     13.79 o 
   8   3   4      487.33      524.56     54.99 o 
   9   3   4       51.63       26.69     16.07 o 
  10   3   4     1406.90     1438.52     47.32 o 
  11   3   4      218.96      229.21     28.88 o 
  12   3   4       56.55       45.12     30.19 o 
  13   3   4      878.85      795.39     49.93 o 
 -14   4   4       39.06       62.81     36.81 o 
 -13   4   4      528.49      458.50     52.87 o 
 -12   4   4      836.87      836.72     42.48 o 
 -11   4   4     1007.77     1020.27     45.84 o 
 -10   4   4       10.31        5.29     18.99 o 
  -9   4   4     1573.49     1509.42     56.07 o 
  -8   4   4     4983.21     5014.19    154.86 o 
  -7   4   4      948.87      963.00     28.86 o 
  -6   4   4      492.43      534.41     17.25 o 
  -5   4   4     3894.23     3767.59     81.80 o 
  -4   4   4      518.96      497.30     14.03 o 
  -3   4   4      109.99       80.91     10.03 o 
  -1   4   4     3159.40     3138.74     64.73 o 
   0   4   4     7498.48     7888.45    148.27 o 
   1   4   4     1940.70     2169.69     43.50 o 
   2   4   4     1719.14     1624.81     33.96 o 
   3   4   4        7.92       10.74      7.17 o 
   4   4   4     2204.27     2150.32     49.59 o 
   5   4   4     1151.20     1087.91     94.88 o 
   6   4   4     2501.23     2102.04     70.72 o 
   7   4   4       88.62      114.37     14.92 o 
   8   4   4      927.97      908.07     41.75 o 
   9   4   4      730.88      772.68     37.68 o 
  10   4   4      657.06      651.40     37.00 o 
  11   4   4      214.22      208.28     29.88 o 
  12   4   4       63.78       92.66     32.60 o 
  13   4   4      198.82      196.48     39.40 o 
 -14   5   4       26.09       27.37     38.97 o 
 -13   5   4      514.19      596.92     60.56 o 
 -12   5   4      102.01      106.00     56.23 o 
 -11   5   4        2.12       -4.20     22.02 o 
 -10   5   4        1.78       -8.32     18.68 o 
  -9   5   4       14.64        9.74     17.63 o 
  -8   5   4        7.78       18.25     13.56 o 
  -7   5   4     1218.88     1147.68     43.72 o 
  -6   5   4     2030.72     1915.30     53.55 o 
  -5   5   4     1787.61     1974.03     45.68 o 
  -4   5   4        0.13        0.26      8.39 o 
  -3   5   4     8473.94     8685.70    162.86 o 
  -2   5   4     1509.75     1552.68     32.50 o 
  -1   5   4       22.53       22.77      6.25 o 
   0   5   4      250.67      301.43     11.29 o 
   1   5   4     9397.91     9519.44    178.81 o 
   2   5   4      131.15      141.26      8.68 o 
   3   5   4     3413.01     3215.80     63.40 o 
   4   5   4      313.31      312.18     13.66 o 
   5   5   4     1235.35     1204.04     64.93 o 
   6   5   4      109.38      137.91     14.36 o 
   7   5   4     4025.68     3876.43    123.56 o 
   8   5   4     1870.55     1795.20     65.89 o 
   9   5   4      207.33      197.97     24.80 o 
  10   5   4     1108.35     1021.56     47.89 o 
  11   5   4     4259.50     4017.17    168.21 o 
  12   5   4      177.20      171.11     33.64 o 
 -12   6   4      753.66      645.97     40.76 o 
 -11   6   4       15.90       42.31     24.06 o 
 -10   6   4     3612.89     3739.31    121.57 o 
  -9   6   4      248.30      264.97     20.71 o 
  -8   6   4       64.55       29.24     15.30 o 
  -7   6   4      329.81      332.21     22.52 o 
  -6   6   4     4762.76     4827.31    123.38 o 
  -5   6   4     2037.31     1981.07     55.17 o 
  -4   6   4      156.08      131.93     18.52 o 
  -3   6   4     3094.34     3066.18     72.98 o 
  -2   6   4      647.05      709.22     18.52 o 
  -1   6   4      464.08      563.42     16.02 o 
   0   6   4     6693.53     6967.22    132.01 o 
   1   6   4      296.27      286.90     11.22 o 
   2   6   4      267.46      247.84     15.27 o 
   3   6   4     2748.77     2845.99     57.07 o 
   4   6   4     5158.37     4833.41    105.59 o 
   5   6   4     3440.87     3541.32     93.58 o 
   6   6   4      888.65      923.69     34.90 o 
   7   6   4     2882.93     2816.21     93.68 o 
   8   6   4     1297.57     1274.86     96.60 o 
   9   6   4     1308.23     1299.18     55.37 o 
  10   6   4      294.01      293.55     31.27 o 
  11   6   4        6.11       -6.84     28.88 o 
  12   6   4       92.43       55.22     62.48 o 
 -12   7   4     1825.36     1828.31     74.00 o 
 -11   7   4     1010.96     1045.73     48.94 o 
 -10   7   4       23.79       19.49     19.69 o 
  -9   7   4       79.05       98.42     18.56 o 
  -8   7   4      928.22      944.86     35.53 o 
  -7   7   4       23.97       37.09     15.20 o 
  -6   7   4      163.47      191.50     16.90 o 
  -5   7   4     3765.28     3846.21    100.27 o 
  -4   7   4      810.34      831.27     25.56 o 
  -3   7   4      593.77      606.79     20.18 o 
  -2   7   4     1236.68     1313.78     33.68 o 
  -1   7   4     5391.66     5243.71    100.49 o 
   0   7   4     1688.11     1798.32     38.11 o 
   1   7   4      804.10      836.75     26.96 o 
   2   7   4     7811.55     7786.31    147.59 o 
   3   7   4     4982.18     5027.57    109.82 o 
   4   7   4     1052.08     1023.77     36.23 o 
   5   7   4     1714.05     1599.69     49.32 o 
   6   7   4     2112.13     2089.71     61.05 o 
   7   7   4      238.43      256.35     21.23 o 
   8   7   4      271.85      293.78     27.47 o 
   9   7   4     1135.31     1131.64     51.91 o 
  10   7   4        6.38       -8.35     27.52 o 
  11   7   4       74.02       90.44     32.28 o 
 -12   8   4      218.98      257.06     36.36 o 
 -11   8   4     1140.56     1061.55     51.31 o 
 -10   8   4      415.69      374.04     41.94 o 
  -9   8   4     1455.18     1419.07     64.04 o 
  -8   8   4     3554.08     3470.54     94.48 o 
  -7   8   4      768.19      751.64     30.26 o 
  -6   8   4     1291.04     1288.48     42.80 o 
  -5   8   4      368.92      356.11     20.39 o 
  -4   8   4      800.07      834.40     26.69 o 
  -3   8   4        5.39      -10.34     10.34 o 
  -2   8   4     5391.95     5106.52    152.20 o 
  -1   8   4     1362.08     1245.14     73.95 o 
   0   8   4     3892.75     4036.67     79.06 o 
   1   8   4     3861.28     3746.78     74.15 o 
   2   8   4       20.89       26.05     11.69 o 
   3   8   4      556.45      586.32     27.18 o 
   4   8   4      122.11      123.10     16.66 o 
   5   8   4      301.91      280.48     34.71 o 
   6   8   4      495.60      442.10     43.26 o 
   7   8   4        7.74      -24.97     26.06 o 
   8   8   4     5455.05     5523.55    145.44 o 
   9   8   4      290.62      301.39     33.30 o 
  10   8   4      180.84      191.16     59.12 o 
  11   8   4      587.39      555.65     44.48 o 
 -11   9   4      194.11      197.20     29.75 o 
 -10   9   4       42.02       46.54     25.05 o 
  -9   9   4        5.03       12.86     20.86 o 
  -8   9   4      451.04      431.20     26.59 o 
  -7   9   4     1651.52     1570.95     51.12 o 
  -6   9   4     2740.09     2584.05     72.83 o 
  -5   9   4     5513.24     5463.38    120.90 o 
  -4   9   4     1756.15     1699.21     44.62 o 
  -3   9   4     1806.05     1694.83     44.14 o 
  -2   9   4       37.55       22.17     12.18 o 
  -1   9   4      259.78      234.85     15.49 o 
   0   9   4     6444.85     6213.96    158.67 o 
   1   9   4      568.97      583.00     37.05 o 
   2   9   4      220.25      223.29     18.46 o 
   3   9   4      284.24      284.62     20.54 o 
   4   9   4      185.40      167.18     18.73 o 
   5   9   4      208.87      203.57     22.15 o 
   6   9   4      458.83      509.38     45.75 o 
   7   9   4     1272.46     1280.91     46.67 o 
   8   9   4      328.29      287.35     27.82 o 
   9   9   4       25.28       17.53     29.56 o 
  10   9   4       15.38      -11.58     32.60 o 
 -11  10   4       66.44       79.23     40.71 o 
 -10  10   4        2.03      -25.99     25.99 o 
  -9  10   4       63.33       55.87     24.01 o 
  -8  10   4     6000.44     5671.43    149.12 o 
  -7  10   4       65.61       56.73     19.49 o 
  -6  10   4       65.83       83.70     16.39 o 
  -5  10   4      156.55      165.50     16.68 o 
  -4  10   4     1317.81     1260.47     37.26 o 
  -3  10   4       23.50       22.72     13.56 o 
  -2  10   4     2177.13     2203.52    145.36 o 
  -1  10   4        0.33      -15.12     15.12 o 
   0  10   4      121.08      125.11     18.09 o 
   1  10   4     6142.70     5982.38    194.03 o 
   2  10   4     5576.25     5438.76    247.51 o 
   3  10   4       60.33       74.98     22.58 o 
   4  10   4      802.57      842.07     34.22 o 
   5  10   4       22.79       33.59     19.03 o 
   6  10   4     1229.59     1304.63     47.75 o 
   7  10   4      643.35      580.18     32.98 o 
   8  10   4        0.82      -24.16     24.16 o 
   9  10   4      178.40      163.35     30.20 o 
  10  10   4       94.06       67.29     55.75 o 
 -11  11   4       98.14      173.98     86.51 o 
 -10  11   4      536.32      522.27     46.07 o 
  -9  11   4       11.19       -9.09     26.54 o 
  -8  11   4       86.20      101.16     24.65 o 
  -7  11   4      564.50      575.72     28.14 o 
  -6  11   4      529.19      532.62     26.03 o 
  -5  11   4     3425.91     3273.14     78.72 o 
  -4  11   4     1744.49     1673.65     55.69 o 
  -3  11   4     2828.48     2771.33     79.98 o 
  -2  11   4     3519.62     3191.97    147.21 o 
  -1  11   4     1487.48     1423.97     48.98 o 
   0  11   4     1341.32     1304.22     65.84 o 
   1  11   4      650.57      662.49     38.58 o 
   2  11   4     1844.62     1750.64     92.76 o 
   3  11   4     2060.64     1951.23     78.02 o 
   4  11   4      224.58      188.78     29.70 o 
   5  11   4      925.67      934.31     98.04 o 
   6  11   4      406.44      410.24     30.61 o 
   7  11   4       15.04        3.69     25.35 o 
   8  11   4      621.72      593.10     38.02 o 
   9  11   4      229.11      277.79     62.48 o 
 -10  12   4     1090.35     1072.72     84.59 o 
  -9  12   4       72.14      101.67     30.63 o 
  -8  12   4      123.53      153.90     34.27 o 
  -7  12   4        9.22        1.71     21.37 o 
  -6  12   4     1879.52     1745.03    113.15 o 
  -5  12   4      158.59      192.79     26.11 o 
  -4  12   4        7.30       -3.81     20.91 o 
  -3  12   4        2.34      -11.30     20.60 o 
  -2  12   4      881.59      843.00     38.07 o 
  -1  12   4        6.15       13.59     26.11 o 
   0  12   4     3065.36     2941.52    151.87 o 
   1  12   4      400.81      468.99     42.29 o 
   2  12   4       89.54       63.07     27.71 o 
   3  12   4      352.73      346.59     51.43 o 
   4  12   4     3234.35     3147.18    115.40 o 
   5  12   4      390.33      352.97     37.86 o 
   6  12   4      430.95      402.42     62.48 o 
   7  12   4      152.14      175.33     39.01 o 
   8  12   4     1211.78     1179.42     91.32 o 
  -9  13   4      621.56      688.23     71.13 o 
  -8  13   4       17.66       63.94     33.13 o 
  -7  13   4     1183.30     1188.07     59.13 o 
  -6  13   4      110.70       87.58     28.43 o 
  -5  13   4       27.44       41.79     26.74 o 
  -4  13   4     1106.29     1194.31     65.14 o 
  -3  13   4      155.05      163.91     48.54 o 
  -2  13   4      740.48      866.21     51.91 o 
  -1  13   4      614.58      637.85     44.42 o 
   0  13   4      885.28      972.53     58.63 o 
   1  13   4      304.42      338.31     44.70 o 
   2  13   4      189.71      210.36     32.97 o 
   3  13   4     1561.24     1637.15    193.69 o 
   4  13   4      210.35      210.72     49.98 o 
   5  13   4       35.67       52.40     34.39 o 
   6  13   4      641.56      588.44     61.52 o 
  -7  14   4      101.04      149.95     51.91 o 
  -6  14   4      108.67      160.93     35.52 o 
  -5  14   4      206.02      263.70     35.20 o 
  -4  14   4      864.58      862.11    134.57 o 
  -3  14   4      135.05      245.03    103.81 o 
  -2  14   4      985.40     1102.12     62.80 o 
  -1  14   4      294.02      370.23     42.80 o 
   0  14   4      132.90      160.71     45.18 o 
   1  14   4      272.11      289.35     39.55 o 
   2  14   4      758.46      738.98     50.75 o 
   3  14   4      446.03      476.55     71.13 o 
   4  14   4      134.83       99.01     65.36 o 
  -4  15   4     1538.78     1682.13    112.46 o 
  -3  15   4     2444.20     2438.61    148.99 o 
  -2  15   4      254.65      255.68     66.32 o 
  -1  15   4        7.82        0.00     59.60 o 
   0  15   4       12.29       28.84     61.52 o 
 -13   0   5      150.61      108.62     44.22 o 
 -11   0   5      103.68      107.66     30.76 o 
  -9   0   5      415.42      436.82     25.48 o 
  -7   0   5    26983.75    26951.27    773.82 o 
  -5   0   5     3953.57     4160.63    124.04 o 
  -3   0   5      204.11      179.75     17.30 o 
  -1   0   5     2015.70     1946.23     60.48 o 
   1   0   5      436.21      415.25     25.95 o 
   3   0   5    33862.97    35366.15   1433.18 o 
   5   0   5     4970.44     4735.93    199.93 o 
   7   0   5    12692.97    12386.28    510.41 o 
   9   0   5      872.64      915.08     56.71 o 
  11   0   5       11.38        8.65     38.45 o 
  13   0   5     1669.88     1580.25     97.08 o 
 -16   1   5      421.05      524.83     96.12 o 
 -15   1   5      780.98      903.48     56.60 o 
 -13   1   5     1322.67     1470.54     61.81 o 
 -12   1   5      273.19      357.75     37.42 o 
 -11   1   5        5.25       18.83     28.00 o 
 -10   1   5      235.13      237.48     25.61 o 
  -9   1   5        0.77      -11.53     11.53 o 
  -8   1   5      467.45      477.19     18.59 o 
  -7   1   5        5.66       -9.23      9.23 o 
  -6   1   5      332.79      328.14     16.37 o 
  -5   1   5      469.17      477.85     13.24 o 
  -4   1   5     1681.95     1833.18     36.53 o 
  -3   1   5     4369.37     4181.35     78.81 o 
  -2   1   5      424.91      373.13     12.68 o 
  -1   1   5    78274.39    83501.87   1524.28 o 
   0   1   5     5690.04     6088.33    127.16 o 
   1   1   5     4721.56     4567.05    110.07 o 
   2   1   5     9813.99     9524.08    275.95 o 
   3   1   5       99.02       78.44     12.23 o 
   4   1   5      270.01      209.09     15.63 o 
   5   1   5      100.34      105.04     15.86 o 
   6   1   5      766.15      674.36     29.56 o 
   7   1   5      240.09      213.71     51.91 o 
   8   1   5     3370.64     3410.33    126.88 o 
   9   1   5     6033.27     5896.38    178.42 o 
  10   1   5      101.81      108.72     36.05 o 
  11   1   5      369.80      452.30     82.18 o 
  12   1   5     1841.20     1953.79     91.32 o 
  13   1   5      220.13      182.93     39.40 o 
 -15   2   5       30.90       84.45     40.91 o 
 -13   2   5      175.32      247.99     47.10 o 
 -12   2   5      208.10      227.81     40.37 o 
 -11   2   5      335.78      325.74     21.63 o 
 -10   2   5      711.57      740.48     37.46 o 
  -9   2   5     1771.99     1793.86     50.30 o 
  -8   2   5     1176.66     1204.04     28.35 o 
  -7   2   5    12348.36    12882.90    238.40 o 
  -6   2   5     1137.27     1164.78     26.03 o 
  -5   2   5       63.14       59.28      6.28 o 
  -4   2   5     6046.97     5987.06    102.86 o 
  -3   2   5     6676.09     6457.56    110.44 o 
  -2   2   5      138.61      121.21      6.61 o 
  -1   2   5     4084.90     4080.94     77.67 o 
   0   2   5      123.32      113.17      8.48 o 
   1   2   5    11907.91    11397.01    236.00 o 
   2   2   5      323.41      357.83     14.41 o 
   3   2   5     3000.81     2851.13     72.26 o 
   4   2   5     6070.32     5866.11    172.98 o 
   5   2   5     9902.60     9331.61    272.21 o 
   6   2   5      989.77      996.72     39.76 o 
   7   2   5       24.25       46.35     17.32 o 
   8   2   5      698.31      754.14     34.66 o 
   9   2   5     1086.79     1029.37     54.31 o 
  10   2   5       27.48       43.74     30.28 o 
  11   2   5     1187.11     1106.35     50.63 o 
  12   2   5      909.93      928.73     56.71 o 
  13   2   5      176.32      267.22     56.71 o 
 -15   3   5      511.32      475.58     81.70 o 
 -14   3   5      247.24      277.79     54.79 o 
 -13   3   5     1665.73     1693.67     98.04 o 
 -12   3   5      614.15      692.08     54.79 o 
 -11   3   5      342.76      371.76     34.60 o 
 -10   3   5     1606.91     1643.14     60.49 o 
  -9   3   5      856.35      819.71     29.21 o 
  -8   3   5     2408.97     2391.23     63.05 o 
  -7   3   5      772.09      726.91     19.50 o 
  -6   3   5       67.65       79.14      7.37 o 
  -5   3   5     1727.60     1584.61     30.30 o 
  -4   3   5    17926.90    18177.23    307.17 o 
  -3   3   5     4540.50     4344.07     82.89 o 
  -2   3   5     1704.20     1554.37     33.54 o 
  -1   3   5     6228.52     6161.01    116.29 o 
   0   3   5     5976.05     6428.76    121.35 o 
   1   3   5     1741.42     1701.22     35.21 o 
   2   3   5        1.20        9.80      6.77 o 
   3   3   5     3454.22     3643.59     91.28 o 
   4   3   5      333.66      317.21     15.16 o 
   5   3   5       49.34       68.06     11.83 o 
   6   3   5     9694.32     9768.04    237.41 o 
   7   3   5      192.16      157.14     16.07 o 
   8   3   5      179.39      207.94     18.68 o 
   9   3   5      151.26      159.72     19.57 o 
  10   3   5     3528.84     3391.00     91.28 o 
  11   3   5       18.05       -2.88     27.19 o 
  12   3   5        0.58       33.92     62.00 o 
  13   3   5        1.36       30.76     52.87 o 
 -14   4   5       48.50      115.35     51.91 o 
 -13   4   5        2.21       -2.88     43.25 o 
 -12   4   5      604.87      594.03     53.83 o 
 -11   4   5       75.88       85.66     22.76 o 
 -10   4   5     5333.40     5273.91    164.38 o 
  -9   4   5        3.95       -8.26     27.39 o 
  -8   4   5     2307.20     2325.10     77.12 o 
  -7   4   5     1109.49     1051.71     25.94 o 
  -6   4   5      880.61      751.66     23.84 o 
  -5   4   5     2419.40     2327.73     47.12 o 
  -4   4   5     4052.04     3844.78     74.28 o 
  -3   4   5     1698.17     1758.84     36.22 o 
  -2   4   5     2146.93     2156.37     47.11 o 
  -1   4   5     1827.31     1848.13     37.86 o 
   0   4   5     4076.35     4057.96     78.30 o 
   1   4   5     1735.77     1769.38     36.82 o 
   2   4   5     2573.37     2384.86     48.16 o 
   3   4   5     2836.01     2611.67     58.99 o 
   4   4   5     5377.67     5380.66    116.46 o 
   5   4   5      364.93      329.61     17.19 o 
   6   4   5      122.45      165.01     15.35 o 
   7   4   5     2402.54     2255.72    127.39 o 
   8   4   5        7.47       -1.28     15.54 o 
   9   4   5      395.28      359.92     28.88 o 
  10   4   5        0.50        8.88     24.44 o 
  11   4   5      772.20      848.38     46.52 o 
  12   4   5      403.19      387.91     39.40 o 
 -13   5   5        5.41       19.22     46.14 o 
 -12   5   5     2390.85     2293.47    116.31 o 
 -11   5   5      713.31      745.91     54.79 o 
 -10   5   5      136.29      173.87     23.08 o 
  -9   5   5     2052.72     1778.54     63.88 o 
  -8   5   5      932.99      867.14     31.37 o 
  -7   5   5       34.51       60.97     11.79 o 
  -6   5   5     1895.43     1989.42     53.78 o 
  -5   5   5     3449.19     3395.01     69.31 o 
  -4   5   5     3143.10     3283.69     64.45 o 
  -3   5   5      272.74      312.74     11.23 o 
  -2   5   5    10092.49    10602.90    198.76 o 
  -1   5   5     2543.92     2661.80     52.96 o 
   0   5   5     4378.91     4754.94     91.33 o 
   1   5   5       89.78       96.10      8.23 o 
   2   5   5     7124.12     7259.48    137.69 o 
   3   5   5      363.17      347.63     12.92 o 
   4   5   5     1777.07     1695.02     41.46 o 
   5   5   5      738.05      676.75     27.33 o 
   6   5   5     1195.43     1069.65     35.04 o 
   7   5   5     1533.81     1583.32     47.44 o 
   8   5   5     3514.41     3442.95    113.35 o 
   9   5   5       72.96       27.08     26.91 o 
  10   5   5      236.11      291.78     31.24 o 
  11   5   5      355.24      397.46     37.38 o 
  12   5   5     1692.49     1833.93     78.13 o 
 -13   6   5      276.44      223.96     50.94 o 
 -12   6   5      239.35      271.06     47.10 o 
 -11   6   5      812.53      809.35     59.60 o 
 -10   6   5     1495.44     1405.14     57.08 o 
  -9   6   5      125.28      117.18     22.86 o 
  -8   6   5       57.72       80.08     15.82 o 
  -7   6   5     3302.12     3475.10     79.46 o 
  -6   6   5      855.22      833.87     33.85 o 
  -5   6   5       31.83       35.56     10.51 o 
  -4   6   5     3321.48     3085.55     69.83 o 
  -3   6   5    12283.94    12334.32    255.31 o 
  -2   6   5     1291.67     1336.62     31.28 o 
  -1   6   5      983.73      954.81     23.31 o 
   0   6   5      682.34      694.27     21.17 o 
   1   6   5     5190.97     5308.02    102.05 o 
   2   6   5     1661.17     1697.66     36.58 o 
   3   6   5     1575.11     1654.87     36.49 o 
   4   6   5     5954.58     5814.92    126.15 o 
   5   6   5     3467.12     3322.83     75.84 o 
   6   6   5      531.03      488.09     25.65 o 
   7   6   5     2860.91     2865.74     96.09 o 
   8   6   5      984.59      937.25     43.44 o 
   9   6   5      139.15      107.43     26.51 o 
  10   6   5       72.95       63.79     58.15 o 
  11   6   5      135.38      173.68     32.92 o 
 -13   7   5      196.92      165.33     50.94 o 
 -12   7   5      306.23      331.62     49.98 o 
 -11   7   5        5.78        5.77     36.53 o 
 -10   7   5     1172.91     1098.01     42.24 o 
  -9   7   5     2986.30     2842.89     79.94 o 
  -8   7   5     1578.94     1493.21     48.04 o 
  -7   7   5       40.08       46.95     13.83 o 
  -6   7   5       72.42       88.26     13.05 o 
  -5   7   5      987.39      918.69     27.90 o 
  -4   7   5     3972.39     3837.60     85.88 o 
  -3   7   5     1579.23     1571.79     47.45 o 
  -2   7   5        0.90       -4.53      9.82 o 
  -1   7   5     1730.25     1684.80     36.42 o 
   0   7   5     3353.83     3484.68     69.06 o 
   1   7   5     2742.24     2632.84     53.60 o 
   2   7   5      799.22      810.74     28.01 o 
   3   7   5     2221.81     2004.37     62.17 o 
   4   7   5     1126.00     1083.51     37.91 o 
   5   7   5       22.79        9.76     17.48 o 
   6   7   5     3837.76     3857.76    103.02 o 
   7   7   5     2310.78     2273.16     80.06 o 
   8   7   5     1160.31     1183.66     53.33 o 
   9   7   5     2885.80     2776.94     97.76 o 
  10   7   5     2123.16     2152.84     83.53 o 
  11   7   5      208.00      256.32     37.38 o 
 -12   8   5      867.44      817.04     66.32 o 
 -11   8   5      409.12      320.09     49.98 o 
 -10   8   5     2194.39     2132.27     66.58 o 
  -9   8   5      110.98      126.12     20.82 o 
  -8   8   5     1583.24     1538.33     50.14 o 
  -7   8   5      161.12      194.27     16.60 o 
  -6   8   5      209.03      200.47     16.27 o 
  -5   8   5     4581.23     4418.60     99.08 o 
  -4   8   5     1337.63     1268.03     35.50 o 
  -3   8   5      656.36      652.26     22.28 o 
  -2   8   5     1932.80     1916.78     49.95 o 
  -1   8   5     5145.63     4786.77    210.61 o 
   0   8   5     3564.88     3665.57     72.81 o 
   1   8   5     6365.06     6328.86    121.41 o 
   2   8   5     5994.66     6124.82    133.24 o 
   3   8   5       69.35       93.99     16.53 o 
   4   8   5      635.15      654.08     27.89 o 
   5   8   5     3313.65     3287.71     89.67 o 
   6   8   5      258.10      222.05     21.60 o 
   7   8   5      317.86      374.34     26.54 o 
   8   8   5       23.33       26.17     25.80 o 
   9   8   5      505.32      493.56     38.40 o 
  10   8   5        2.85      -30.59     30.59 o 
 -12   9   5       34.83       29.80     50.94 o 
 -11   9   5      156.10      176.03     38.94 o 
 -10   9   5      217.36      253.00     36.41 o 
  -9   9   5     1591.69     1559.18     53.76 o 
  -8   9   5       23.96       38.43     17.26 o 
  -7   9   5     1055.39     1116.25     62.85 o 
  -6   9   5     5029.74     4747.33    107.10 o 
  -5   9   5     3582.67     3405.98     79.26 o 
  -4   9   5     2074.88     2033.59     51.60 o 
  -3   9   5      700.46      763.05     36.49 o 
  -2   9   5      334.65      315.90     17.06 o 
  -1   9   5      558.26      589.06     31.77 o 
   0   9   5     1032.07     1027.31     37.27 o 
   1   9   5      173.31      179.29     19.09 o 
   2   9   5      399.00      400.37     30.02 o 
   3   9   5      887.58      967.36     35.82 o 
   4   9   5     1044.32     1063.19     39.28 o 
   5   9   5       88.80       95.06     19.46 o 
   6   9   5      735.58      797.81     34.56 o 
   7   9   5     1822.81     1747.41     58.23 o 
   8   9   5      376.99      342.54     30.40 o 
   9   9   5      261.57      271.78     36.00 o 
  10   9   5      243.79      278.46     40.10 o 
 -11  10   5     4249.20     4243.26    121.67 o 
 -10  10   5        4.40        5.41     27.83 o 
  -9  10   5      354.78      354.45     25.68 o 
  -8  10   5       11.40       -3.48     19.27 o 
  -7  10   5     4179.71     4099.92     95.94 o 
  -6  10   5      377.05      413.39     22.32 o 
  -5  10   5     1259.37     1199.02     42.59 o 
  -4  10   5       29.13       23.89     14.46 o 
  -3  10   5     1443.65     1439.12     40.57 o 
  -2  10   5      441.45      443.44     32.02 o 
  -1  10   5     3127.91     3182.17     87.96 o 
   0  10   5      857.42      898.35     51.34 o 
   1  10   5     1137.32     1076.39     81.70 o 
   2  10   5      463.97      463.93     32.43 o 
   3  10   5     1946.74     1905.95     74.62 o 
   4  10   5     1408.27     1312.41     46.51 o 
   5  10   5      712.17      741.76     41.99 o 
   6  10   5       67.44       81.05     24.48 o 
   7  10   5     1297.95     1297.71     49.32 o 
   8  10   5       24.82       21.16     27.52 o 
   9  10   5      189.64      180.16     37.68 o 
 -11  11   5        5.34       12.50     84.59 o 
 -10  11   5      500.71      472.65     58.16 o 
  -9  11   5        0.59      -27.92     27.92 o 
  -8  11   5      294.37      321.98     30.53 o 
  -7  11   5      129.20      163.86     21.74 o 
  -6  11   5       18.06       18.14     18.08 o 
  -5  11   5     2698.26     2561.48     64.98 o 
  -4  11   5       32.06       42.91     20.16 o 
  -3  11   5      544.23      637.22     31.87 o 
  -2  11   5     3352.81     2990.45    147.74 o 
  -1  11   5      110.52      135.61     21.59 o 
   0  11   5      867.87      910.96     69.21 o 
   1  11   5       41.55       51.84     45.18 o 
   2  11   5      191.27      141.27     27.47 o 
   3  11   5       14.15       -4.26     25.86 o 
   4  11   5      552.15      563.74     62.96 o 
   5  11   5      398.79      413.31     38.72 o 
   6  11   5      193.79      199.50     29.16 o 
   7  11   5      574.39      740.16     87.23 o 
   8  11   5       24.48      -15.97     30.88 o 
   9  11   5      390.94      461.39     73.05 o 
 -10  12   5        0.32      -30.08     47.27 o 
  -9  12   5      444.60      428.09     39.70 o 
  -8  12   5      259.67      257.01     27.76 o 
  -7  12   5     1415.22     1384.64     45.39 o 
  -6  12   5      796.35      892.89     42.39 o 
  -5  12   5     1038.69     1058.35     56.20 o 
  -4  12   5        7.94       22.33     22.82 o 
  -3  12   5      201.28      216.24     30.13 o 
  -2  12   5      381.37      378.41     44.11 o 
  -1  12   5      607.97      589.82     45.18 o 
   0  12   5        9.60       35.74     26.53 o 
   1  12   5     1303.67     1180.76     57.36 o 
   2  12   5      164.64      205.88     32.02 o 
   3  12   5       13.73      -18.55     27.94 o 
   4  12   5     2111.51     2148.44     88.08 o 
   5  12   5     1536.45     1455.94     69.47 o 
   6  12   5       76.15       60.48     35.01 o 
   7  12   5       46.43       66.27     40.40 o 
  -8  13   5      789.81      880.48    101.89 o 
  -7  13   5      421.85      412.49     37.57 o 
  -6  13   5     2439.87     2416.58     80.07 o 
  -5  13   5      249.34      269.56     32.31 o 
  -4  13   5       65.26       71.76     28.60 o 
  -3  13   5      392.73      441.10     41.99 o 
  -2  13   5      665.22      676.82     47.91 o 
  -1  13   5      265.91      267.08     38.72 o 
   0  13   5     3313.21     3131.78    172.06 o 
   1  13   5        0.40       30.16     30.22 o 
   2  13   5      391.61      414.24     60.08 o 
   3  13   5        0.66       24.15     32.79 o 
   4  13   5      192.92      202.03     38.57 o 
   5  13   5      102.31       70.27     38.57 o 
  -7  14   5      394.40      381.60     63.44 o 
  -6  14   5      214.95      225.20     38.27 o 
  -5  14   5       96.58      128.42     53.56 o 
  -4  14   5       42.59       77.17     36.91 o 
  -3  14   5      235.30      256.11     42.56 o 
  -2  14   5      464.92      431.76     46.16 o 
  -1  14   5     2912.19     2628.03    106.68 o 
   0  14   5       42.29       15.27     35.85 o 
   1  14   5      115.65      182.60     38.30 o 
   2  14   5       14.84       33.43     36.03 o 
   3  14   5      359.68      442.30     95.64 o 
  -3  15   5      762.28      842.99     87.47 o 
  -2  15   5     2879.94     2750.05    165.33 o 
  -1  15   5        5.98      -10.57     63.44 o 
   0  15   5       67.72       69.21     69.21 o 
 -14   0   6     5138.19     5341.50    239.34 o 
 -12   0   6       13.58        2.88     34.60 o 
 -10   0   6      440.63      433.49     29.01 o 
  -8   0   6       17.43       49.04     15.88 o 
  -6   0   6     1121.89     1174.95     42.44 o 
  -4   0   6    10257.36     9879.40    286.49 o 
  -2   0   6     3064.16     3196.30     96.51 o 
   0   0   6    16722.48    16859.27    484.95 o 
   2   0   6     1561.70     1468.74     69.21 o 
   4   0   6     5372.23     4755.15    200.89 o 
   6   0   6       13.22       34.60     24.03 o 
   8   0   6       55.52       73.05     29.80 o 
  10   0   6     5817.23     5775.01    250.88 o 
  12   0   6       42.75       49.98     49.02 o 
 -14   1   6     1114.24     1137.12     80.74 o 
 -13   1   6      304.34      284.64     33.96 o 
 -12   1   6        1.52       11.95     24.12 o 
 -11   1   6      600.55      543.11     26.76 o 
 -10   1   6        8.87       -6.16     19.39 o 
  -9   1   6      766.82      827.47     35.10 o 
  -8   1   6     5206.46     5083.80    108.25 o 
  -7   1   6     3061.10     3038.07     66.79 o 
  -6   1   6     4883.44     4492.26     95.28 o 
  -5   1   6     1096.60     1117.37     24.87 o 
  -4   1   6     3239.50     3242.54     69.56 o 
  -3   1   6     1789.21     1727.31     39.63 o 
  -2   1   6     1873.19     1673.92     38.32 o 
  -1   1   6    13978.26    14791.36    301.46 o 
   0   1   6     2737.11     2682.14     58.50 o 
   1   1   6      844.91      839.67     22.78 o 
   2   1   6    11201.54    11196.63    357.09 o 
   3   1   6     7417.68     7463.50    218.52 o 
   4   1   6     1390.14     1321.61     85.07 o 
   5   1   6     6125.34     5881.27    175.02 o 
   6   1   6     2136.62     2094.35     84.59 o 
   7   1   6      130.15      147.21     20.72 o 
   8   1   6     3491.97     3450.82    119.67 o 
   9   1   6      695.83      615.67     44.22 o 
  10   1   6     1879.33     1783.78     74.49 o 
  11   1   6        0.70      -25.64     28.20 o 
  12   1   6        7.71      -15.94     32.60 o 
  13   1   6       88.47      108.31     41.80 o 
 -14   2   6     1473.69     1383.20     90.35 o 
 -13   2   6        0.98       32.68     42.29 o 
 -12   2   6     1403.41     1453.59     60.45 o 
 -11   2   6      739.74      749.55     31.24 o 
 -10   2   6      562.90      617.92     26.75 o 
  -9   2   6      139.95      123.49     16.34 o 
  -8   2   6     9172.95     8891.74    186.22 o 
  -7   2   6      464.27      463.54     24.44 o 
  -6   2   6      417.19      413.17     13.07 o 
  -5   2   6     2358.09     2452.49     48.64 o 
  -4   2   6     5523.13     5805.11    109.12 o 
  -3   2   6     3099.04     3046.69     58.95 o 
  -2   2   6     6925.92     6582.94    122.88 o 
  -1   2   6     1410.79     1368.00     28.96 o 
   0   2   6      992.10     1106.26     54.63 o 
   1   2   6     1552.18     1605.62     37.83 o 
   2   2   6     2642.11     2443.96     63.06 o 
   3   2   6     3882.70     3537.26     88.92 o 
   4   2   6      158.87      153.36     16.34 o 
   5   2   6     1737.11     1666.93     56.75 o 
   6   2   6      199.71      195.08     20.39 o 
   7   2   6      179.04      181.53     34.60 o 
   8   2   6     6197.06     6027.85    181.81 o 
   9   2   6       21.12       48.06     23.11 o 
  10   2   6       39.65       64.04     26.84 o 
  11   2   6      851.07      908.44     52.39 o 
  12   2   6       91.79       56.77     36.24 o 
 -15   3   6        4.36       22.11     62.48 o 
 -14   3   6     1208.81     1322.64     87.47 o 
 -13   3   6     2181.77     2165.73     84.15 o 
 -12   3   6     1261.70     1365.98     59.63 o 
 -11   3   6       24.83       42.95     30.76 o 
 -10   3   6      491.62      440.53     53.35 o 
  -9   3   6      879.21      806.91     29.93 o 
  -8   3   6     1782.84     1617.04     39.98 o 
  -7   3   6     6027.99     6062.70    114.79 o 
  -6   3   6     5292.62     4998.42    104.03 o 
  -5   3   6     1569.88     1353.34     26.90 o 
  -4   3   6      979.81      899.53     27.51 o 
  -3   3   6    24779.65    26441.82    489.72 o 
  -2   3   6     4097.84     3901.07     75.00 o 
  -1   3   6     3772.57     3855.08     74.49 o 
   0   3   6     2132.98     2125.19     43.13 o 
   1   3   6      932.75      946.74     22.76 o 
   2   3   6    10521.84    10436.05    217.28 o 
   3   3   6     8125.31     8396.08    203.81 o 
   4   3   6     3239.16     3033.87     78.18 o 
   5   3   6     1435.72     1364.14     40.65 o 
   6   3   6     1052.29     1030.80     34.93 o 
   7   3   6     5618.25     5376.78    170.67 o 
   8   3   6      417.69      382.94     22.75 o 
   9   3   6       43.25       41.04     20.78 o 
  10   3   6     1100.04     1180.36     43.24 o 
  11   3   6      982.51      964.13     50.63 o 
  12   3   6      104.86       88.99     35.68 o 
 -14   4   6      645.13      721.22     51.86 o 
 -13   4   6       22.40        0.06     32.43 o 
 -12   4   6      328.43      300.81     33.39 o 
 -11   4   6     4688.90     4666.67    214.83 o 
 -10   4   6       20.13        7.96     21.62 o 
  -9   4   6     4934.16     4759.81    147.12 o 
  -8   4   6      132.36      149.43     15.61 o 
  -7   4   6      386.44      416.13     24.22 o 
  -6   4   6     3491.47     3200.75     63.72 o 
  -5   4   6     1631.31     1696.60     32.70 o 
  -4   4   6      998.48      987.39     23.47 o 
  -3   4   6     2427.43     2229.23     48.75 o 
  -1   4   6    24432.38    25592.92    475.01 o 
   0   4   6     3366.01     3472.06     67.93 o 
   1   4   6     9715.70     9462.34    178.01 o 
   2   4   6      217.41      165.44     10.00 o 
   3   4   6     8887.34     9020.86    191.59 o 
   4   4   6     5559.17     5195.35    282.08 o 
   5   4   6       51.69       50.96     13.30 o 
   6   4   6      224.64      232.97     17.92 o 
   7   4   6     2530.46     2503.51     68.57 o 
   8   4   6      134.81      152.25     19.22 o 
   9   4   6      448.91      376.80     44.22 o 
  10   4   6     1072.64     1141.43     52.67 o 
  11   4   6     1217.62     1219.35     57.36 o 
  12   4   6       95.24       22.57     65.36 o 
 -15   5   6      875.14     1033.31    103.81 o 
 -14   5   6       16.31       33.42     40.23 o 
 -13   5   6      106.17       80.04     35.45 o 
 -12   5   6        9.77       20.95     29.09 o 
 -11   5   6     1044.13     1043.98     49.79 o 
 -10   5   6      340.98      309.23     49.02 o 
  -9   5   6     1268.50     1224.77     50.85 o 
  -8   5   6     1038.10      987.59     30.20 o 
  -7   5   6        2.28        3.02     11.39 o 
  -6   5   6     3219.70     3276.23     74.21 o 
  -5   5   6    18195.75    18369.48    342.52 o 
  -4   5   6      882.73      946.83     23.60 o 
  -3   5   6     3398.58     3156.41     62.17 o 
  -2   5   6       15.10       17.99      7.70 o 
  -1   5   6      858.50      896.73     22.31 o 
   0   5   6       30.89       36.65      8.12 o 
   1   5   6      476.54      526.51     15.66 o 
   2   5   6      795.84      763.11     20.77 o 
   3   5   6      521.36      543.06     22.98 o 
   4   5   6      214.31      229.99     14.34 o 
   5   5   6    14735.72    14788.29    356.22 o 
   6   5   6      253.18      241.97     29.62 o 
   7   5   6      236.53      245.99     19.79 o 
   8   5   6      700.10      728.60    106.21 o 
   9   5   6     1243.46     1278.07     56.73 o 
  10   5   6     1337.01     1282.79    135.05 o 
  11   5   6      218.93      252.74     48.06 o 
 -14   6   6       16.71      -13.46     65.36 o 
 -13   6   6      528.32      549.20     45.57 o 
 -12   6   6       23.51       19.82     30.65 o 
 -11   6   6     2193.19     2119.30    154.76 o 
 -10   6   6     2523.45     2519.60    146.11 o 
  -9   6   6      670.08      719.72     31.60 o 
  -8   6   6       22.71       34.06     13.51 o 
  -7   6   6     1211.90     1107.47     32.78 o 
  -6   6   6      132.41      129.04     13.31 o 
  -5   6   6      139.24      160.78     13.10 o 
  -4   6   6     3164.99     3136.88     71.17 o 
  -3   6   6     1201.85     1192.36     28.40 o 
  -2   6   6      729.80      674.63     18.87 o 
  -1   6   6      776.04      732.10     20.24 o 
   0   6   6    14130.10    14722.32    275.60 o 
   1   6   6     3606.83     3626.25     71.83 o 
   2   6   6      253.69      232.69     16.35 o 
   3   6   6     2870.92     2789.35     57.21 o 
   4   6   6       51.31       64.11     12.56 o 
   5   6   6      933.82      896.90     28.66 o 
   6   6   6       17.56       12.00     27.39 o 
   7   6   6      259.18      303.89     26.51 o 
   8   6   6      589.29      626.06     37.00 o 
   9   6   6       27.78       17.48     26.84 o 
  10   6   6      918.53     1040.40     52.65 o 
  11   6   6     1254.64     1259.73     61.07 o 
 -13   7   6       14.51       32.78     37.41 o 
 -12   7   6     1024.44     1026.04     54.74 o 
 -11   7   6     1363.70     1314.48     59.33 o 
 -10   7   6       16.38       -9.55     22.26 o 
  -9   7   6      413.12      397.61     26.29 o 
  -8   7   6       21.77       39.00     18.51 o 
  -7   7   6     2207.59     2275.14     56.27 o 
  -6   7   6     1023.25      999.53     30.73 o 
  -5   7   6      218.48      257.71     15.63 o 
  -4   7   6       86.73      105.11     12.38 o 
  -3   7   6     3339.73     2999.90    168.57 o 
  -2   7   6       85.80       95.97     11.73 o 
  -1   7   6      185.88      235.60     18.87 o 
   0   7   6     2071.48     1993.67     78.50 o 
   1   7   6       82.88       97.54     10.84 o 
   2   7   6        5.36       19.60     13.30 o 
   3   7   6      648.58      638.29     19.77 o 
   4   7   6        1.66      -10.54     15.54 o 
   5   7   6      569.90      660.43     37.40 o 
   6   7   6      496.05      478.96     25.94 o 
   7   7   6     3838.69     3625.96    119.48 o 
   8   7   6     1506.09     1421.48     60.76 o 
   9   7   6        9.83       -0.88     28.20 o 
  10   7   6       20.88      -30.76     31.27 o 
 -12   8   6     2516.83     2458.97     95.77 o 
 -11   8   6     2901.13     2748.05     99.74 o 
 -10   8   6      108.63      139.15     26.34 o 
  -9   8   6      454.52      489.08     29.97 o 
  -8   8   6     4406.16     4251.14    112.81 o 
  -7   8   6      230.31      256.76     34.13 o 
  -6   8   6     1771.15     1766.57     46.47 o 
  -5   8   6     2888.46     2840.72     67.42 o 
  -4   8   6      333.29      342.14     24.97 o 
  -3   8   6      928.58      970.28     29.83 o 
  -2   8   6      984.49      937.13     28.99 o 
  -1   8   6     5347.87     5339.85    117.08 o 
   0   8   6        9.75        8.18     11.01 o 
   1   8   6     1329.35     1330.07     32.54 o 
   2   8   6     8270.38     8342.72    179.92 o 
   3   8   6      170.75      173.98     19.17 o 
   4   8   6      762.15      823.98     66.66 o 
   5   8   6      267.02      285.04     30.94 o 
   6   8   6     2560.53     2553.28     74.34 o 
   7   8   6       36.36       12.05     34.12 o 
   8   8   6      124.14       97.96     44.22 o 
   9   8   6        5.35      -22.04     37.97 o 
  10   8   6       50.00       31.72     34.66 o 
 -12   9   6       42.03       56.71     51.91 o 
 -11   9   6        1.39       27.97     33.12 o 
 -10   9   6      141.70      159.90     28.84 o 
  -9   9   6      214.76      242.72     27.47 o 
  -8   9   6      783.89      847.18     38.66 o 
  -7   9   6      783.86      819.72     47.11 o 
  -6   9   6     7298.29     7175.86    157.30 o 
  -5   9   6     1658.88     1695.25     70.86 o 
  -4   9   6     2677.38     2686.75     64.73 o 
  -3   9   6      176.16      170.73     15.78 o 
  -2   9   6     1383.62     1350.30     38.07 o 
  -1   9   6       10.24        0.37     12.97 o 
   0   9   6        0.60       14.24     16.26 o 
   1   9   6        8.73      -14.37     16.51 o 
   2   9   6      752.01      802.46     31.66 o 
   3   9   6      740.65      703.20     30.65 o 
   4   9   6     1145.71     1159.97     42.27 o 
   5   9   6      532.79      479.06     27.89 o 
   6   9   6     1494.45     1522.19     78.03 o 
   7   9   6        3.01      -23.36     23.36 o 
   8   9   6     1032.68     1119.02     70.17 o 
   9   9   6       73.25       30.74     33.64 o 
 -11  10   6       72.05       78.79     40.10 o 
 -10  10   6     3715.33     3674.23    165.74 o 
  -9  10   6       38.65       35.56     27.25 o 
  -8  10   6      140.91      194.95     43.23 o 
  -7  10   6      855.72      869.63     38.64 o 
  -6  10   6     1384.80     1508.05     44.03 o 
  -5  10   6      656.40      682.15     27.08 o 
  -4  10   6     1727.89     1812.77     48.80 o 
  -3  10   6      631.69      609.07     24.75 o 
  -2  10   6      263.54      277.28     37.49 o 
  -1  10   6        7.05      -14.32     17.53 o 
   0  10   6    19496.24    18991.95    468.35 o 
   1  10   6       26.08       28.88     22.58 o 
   2  10   6     1913.05     1808.56     71.89 o 
   3  10   6        3.88        1.94     23.78 o 
   4  10   6      770.70      739.75     34.56 o 
   5  10   6      420.58      466.49     43.80 o 
   6  10   6      595.91      613.55     34.64 o 
   7  10   6     1919.04     2012.38     67.70 o 
   8  10   6       22.80       -7.89     28.67 o 
   9  10   6       20.26       37.49     56.71 o 
 -10  11   6      351.25      424.16     48.65 o 
  -9  11   6     1060.94     1134.07     49.98 o 
  -8  11   6      117.57      109.06     56.75 o 
  -7  11   6      293.89      305.95     30.19 o 
  -6  11   6     2519.08     2400.26     62.98 o 
  -5  11   6     2153.62     2166.29     57.64 o 
  -4  11   6     1610.24     1630.02     57.37 o 
  -3  11   6      885.34      859.98     37.88 o 
  -2  11   6       13.48       -0.44     20.34 o 
  -1  11   6      957.75      964.42     39.57 o 
   0  11   6      174.68      203.21     28.16 o 
   1  11   6      783.49      804.18     94.20 o 
   2  11   6      151.77      147.94     37.97 o 
   3  11   6      370.10      401.46     36.13 o 
   4  11   6      164.30      135.08     31.60 o 
   5  11   6     2711.83     2706.93    103.45 o 
   6  11   6     1198.14     1266.21     67.36 o 
   7  11   6      156.57      200.13     32.22 o 
   8  11   6      568.28      604.67     54.27 o 
 -10  12   6       67.63       38.45    104.77 o 
  -9  12   6      789.50      703.99     55.46 o 
  -8  12   6      136.96      106.21     33.16 o 
  -7  12   6       42.51       51.15     30.30 o 
  -6  12   6      648.99      662.61     50.47 o 
  -5  12   6      521.76      540.59     34.83 o 
  -4  12   6      298.54      332.18     30.24 o 
  -3  12   6     1544.95     1461.32     54.13 o 
  -2  12   6      195.52      216.59     27.65 o 
  -1  12   6      451.54      473.52     74.01 o 
   0  12   6       46.16       94.62     38.93 o 
   1  12   6      125.57      112.52     36.53 o 
   2  12   6      716.37      749.17     47.21 o 
   3  12   6      476.77      498.29     53.83 o 
   4  12   6       41.85       14.52     32.33 o 
   5  12   6      155.75      135.16     46.14 o 
   6  12   6      966.48     1057.09     61.30 o 
  -8  13   6       14.83       36.53     82.66 o 
  -7  13   6      477.76      529.58     62.48 o 
  -6  13   6       52.70       86.81     43.62 o 
  -5  13   6      737.21      752.89     45.48 o 
  -4  13   6       77.48      110.20     31.12 o 
  -3  13   6     1409.08     1327.68    123.52 o 
  -2  13   6       91.98      149.23     37.00 o 
  -1  13   6       29.00       24.11     33.64 o 
   0  13   6       67.11       35.32     33.52 o 
   1  13   6      222.76      197.75     36.23 o 
   2  13   6      482.79      528.26     45.93 o 
   3  13   6      696.56      802.03     75.94 o 
   4  13   6       66.79       80.79     38.10 o 
   5  13   6       20.14       29.80     65.36 o 
  -6  14   6        1.65       -1.92     68.25 o 
  -5  14   6        4.71       27.85     50.92 o 
  -4  14   6      146.13      251.39     46.80 o 
  -3  14   6      557.99      630.99     54.85 o 
  -2  14   6      733.90      770.26     57.41 o 
  -1  14   6      101.47      167.03     86.51 o 
   0  14   6      321.24      373.82     45.78 o 
   1  14   6       14.97       19.34     37.41 o 
   2  14   6       22.18      111.52     41.47 o 
   3  14   6      559.98      514.25     81.70 o 
  -3  15   6        2.79       66.32     70.17 o 
  -2  15   6        6.35       40.37     67.29 o 
  -1  15   6      825.46      877.59     95.16 o 
 -13   0   7     7009.01     7001.52    300.86 o 
 -11   0   7     3908.28     4012.13    177.83 o 
  -9   0   7     1286.96     1140.58     87.95 o 
  -7   0   7     1422.58     1535.22     54.01 o 
  -5   0   7       66.76       54.33     14.08 o 
  -3   0   7    17107.36    17764.31    511.46 o 
  -1   0   7      959.29      935.39     33.50 o 
   1   0   7     6075.66     6344.05    264.34 o 
   3   0   7     2462.09     2395.36    107.66 o 
   5   0   7     6819.80     6760.26    283.56 o 
   7   0   7      663.56      586.34     45.18 o 
   9   0   7     5551.37     5792.31    250.88 o 
  11   0   7     1614.34     1500.46     94.20 o 
 -15   1   7       28.30      -23.07     60.56 o 
 -14   1   7       31.90       26.91     51.91 o 
 -13   1   7       56.25      112.27     32.24 o 
 -12   1   7     1566.63     1708.41     66.27 o 
 -11   1   7     2237.79     2305.00     65.62 o 
 -10   1   7      270.28      345.93     22.25 o 
  -9   1   7     4162.41     4130.69     90.59 o 
  -8   1   7     2534.74     2501.38     57.54 o 
  -7   1   7    11443.00    11524.69    237.18 o 
  -6   1   7     3749.79     3722.06     80.38 o 
  -5   1   7       10.58       13.81      9.35 o 
  -4   1   7     2853.08     2863.98     62.71 o 
  -3   1   7     1021.11     1115.62     28.91 o 
  -2   1   7     2851.15     2745.86     60.07 o 
  -1   1   7     1509.93     1356.23     29.36 o 
   0   1   7     1717.22     1881.66     43.12 o 
   1   1   7     3822.42     3465.83     86.72 o 
   2   1   7      147.62      133.42     18.26 o 
   3   1   7    20059.74    19400.79    559.38 o 
   4   1   7     1508.85     1452.08     51.99 o 
   5   1   7      298.13      313.84     23.11 o 
   6   1   7     1899.30     1903.22     65.93 o 
   7   1   7      641.23      576.75     31.95 o 
   8   1   7      263.24      254.10     34.12 o 
   9   1   7       48.54       71.91     39.41 o 
  10   1   7     1887.63     1948.83     74.42 o 
  11   1   7       27.96       12.83     31.60 o 
  12   1   7      131.26      103.40     38.40 o 
  13   1   7      408.68      360.46     72.09 o 
 -15   2   7     1260.97     1455.29    102.85 o 
 -14   2   7      227.56      235.50     56.71 o 
 -13   2   7      705.99      757.44     63.44 o 
 -12   2   7     1554.92     1498.47    125.44 o 
 -11   2   7     1328.15     1305.50     47.77 o 
 -10   2   7      334.34      383.43     27.62 o 
  -9   2   7     2239.32     2281.39     72.63 o 
  -8   2   7      290.74      308.58     16.51 o 
  -7   2   7     4386.91     4309.45     92.51 o 
  -6   2   7     2837.77     2759.67     61.14 o 
  -5   2   7    13068.18    12884.29    238.25 o 
  -4   2   7     3195.40     3303.28     68.10 o 
  -3   2   7     6262.58     6107.05    114.64 o 
  -2   2   7     3588.14     3424.78     74.11 o 
  -1   2   7    14725.83    14616.58    302.18 o 
   0   2   7      141.51      123.94     15.12 o 
   1   2   7      187.11      220.27     13.18 o 
   2   2   7      273.41      266.30     14.19 o 
   3   2   7      963.59      895.78     29.22 o 
   4   2   7       12.73       12.95     11.58 o 
   5   2   7      484.38      424.32     25.48 o 
   6   2   7     1947.52     1860.47     64.57 o 
   7   2   7      951.60      949.05     76.90 o 
   8   2   7       37.59       26.72     22.08 o 
   9   2   7     3917.94     3844.42    123.02 o 
  10   2   7      108.87       86.03     29.23 o 
  11   2   7        6.22       -2.50     32.24 o 
  12   2   7      195.72      168.97     33.39 o 
 -14   3   7       24.51       43.25     50.94 o 
 -13   3   7       16.48      -27.62     31.64 o 
 -12   3   7      406.20      449.41    116.31 o 
 -11   3   7      849.72      865.18     43.36 o 
 -10   3   7     6622.83     6509.73    197.44 o 
  -9   3   7     2381.65     2330.93     64.30 o 
  -8   3   7      819.14      836.75     30.26 o 
  -7   3   7     4243.25     4255.46     94.90 o 
  -6   3   7     9684.50     9668.55    180.24 o 
  -5   3   7      504.72      556.76     16.51 o 
  -4   3   7     1630.95     1558.27     30.32 o 
  -3   3   7     1992.37     1985.86     40.73 o 
  -2   3   7       13.57       15.02      6.86 o 
  -1   3   7      892.70     1062.33     24.62 o 
   0   3   7    28772.24    30212.97    560.80 o 
   1   3   7     5475.80     5308.28    113.11 o 
   2   3   7      308.77      300.87     13.64 o 
   3   3   7    12415.69    12211.27    294.74 o 
   4   3   7    13089.03    12098.20    292.52 o 
   5   3   7       61.12       48.35     14.10 o 
   6   3   7      133.92      157.53     17.36 o 
   7   3   7        9.71        6.02     16.07 o 
   8   3   7      210.81      211.50     20.71 o 
   9   3   7       66.19       50.01     21.07 o 
  10   3   7     1731.11     1631.12     62.06 o 
  11   3   7       30.35       40.16     32.96 o 
  12   3   7       84.72      -11.53     55.75 o 
 -14   4   7      200.30      211.42     42.72 o 
 -13   4   7      604.92      595.12     44.55 o 
 -12   4   7     2539.42     2518.51     92.32 o 
 -11   4   7     1612.94     1401.46     85.55 o 
 -10   4   7     4929.93     4672.35    146.44 o 
  -9   4   7       70.16       54.61     27.39 o 
  -8   4   7      918.52      899.35     41.08 o 
  -7   4   7      247.58      249.26     16.18 o 
  -6   4   7      304.14      306.07     15.31 o 
  -5   4   7      131.70      154.93     18.22 o 
  -4   4   7     6923.94     6752.76    136.47 o 
  -3   4   7     5777.29     5428.96    156.10 o 
  -2   4   7    30213.97    30865.73    572.75 o 
  -1   4   7     3126.86     3045.90     60.48 o 
   0   4   7     4104.88     3959.21     77.14 o 
   1   4   7      705.31      791.97     21.13 o 
   2   4   7     1153.42     1146.36     27.64 o 
   3   4   7      107.50      121.52     13.64 o 
   4   4   7     2048.22     1931.52     53.98 o 
   5   4   7     3928.20     3741.48    103.67 o 
   6   4   7     5691.10     5451.98    136.91 o 
   7   4   7      631.72      641.86     28.06 o 
   8   4   7     2213.17     2072.09     60.98 o 
   9   4   7      174.36      154.38     28.20 o 
  10   4   7       18.45       25.75     29.56 o 
  11   4   7      304.39      316.68     45.18 o 
 -14   5   7        5.70       -3.44     51.91 o 
 -13   5   7        5.47       14.38     34.60 o 
 -12   5   7     1254.62     1294.32     59.80 o 
 -11   5   7      894.13      932.25     47.74 o 
 -10   5   7      596.67      614.34     36.53 o 
  -9   5   7     1327.87     1319.98     87.95 o 
  -8   5   7     8783.89     8565.93    255.20 o 
  -7   5   7     1982.23     1994.58    103.30 o 
  -6   5   7      210.79      214.83     18.19 o 
  -5   5   7     3890.74     3733.49     83.94 o 
  -4   5   7     6386.45     6228.46    119.03 o 
  -3   5   7       41.42       45.39      8.77 o 
  -2   5   7     6756.54     6744.29    128.39 o 
  -1   5   7     1446.93     1452.08     36.94 o 
   0   5   7      147.35      186.02     11.10 o 
   1   5   7      772.37      754.80     20.98 o 
   2   5   7     2276.70     2141.20     59.25 o 
   3   5   7      718.92      709.40     20.48 o 
   4   5   7      808.35      772.06     32.90 o 
   5   5   7        3.79       -8.64     14.66 o 
   6   5   7     4790.69     4724.69    149.36 o 
   7   5   7      653.49      751.20     30.85 o 
   8   5   7       42.61       97.87     25.48 o 
   9   5   7      342.21      338.47     33.28 o 
  10   5   7      346.98      347.03     37.04 o 
  11   5   7      708.89      718.09     48.94 o 
 -14   6   7      249.14      362.38     77.86 o 
 -13   6   7      978.83      997.48     66.32 o 
 -12   6   7     1312.22     1381.92     63.72 o 
 -11   6   7      142.10      164.83     30.65 o 
 -10   6   7        3.36        5.91     24.63 o 
  -9   6   7      345.58      344.27     29.97 o 
  -8   6   7     1706.56     1626.93     51.60 o 
  -7   6   7     3663.24     3361.16     89.82 o 
  -6   6   7     2322.26     2276.42     64.13 o 
  -5   6   7       35.91       59.70     16.34 o 
  -4   6   7       69.18       77.31     11.86 o 
  -3   6   7        3.32        6.99      9.39 o 
  -2   6   7     2164.18     2162.85     45.57 o 
  -1   6   7        2.18        1.97     13.64 o 
   0   6   7     1415.76     1374.13     32.81 o 
   1   6   7     6573.58     6215.44    119.68 o 
   2   6   7      922.59      891.71     24.45 o 
   3   6   7     1020.26     1018.02     27.23 o 
   4   6   7       22.39       45.90     17.55 o 
   5   6   7        5.04        0.00     15.72 o 
   6   6   7      690.34      782.35     38.72 o 
   7   6   7     1402.30     1420.42     58.35 o 
   8   6   7        3.53      -18.19     25.12 o 
   9   6   7        6.87        1.92     28.55 o 
  10   6   7      428.28      398.91     55.75 o 
 -13   7   7      519.21      539.24     74.98 o 
 -12   7   7       69.00       78.81     34.86 o 
 -11   7   7      463.31      437.44     47.58 o 
 -10   7   7     1142.16     1085.03     51.32 o 
  -9   7   7      299.42      279.14     29.28 o 
  -8   7   7       20.90       22.17     27.85 o 
  -7   7   7     1064.32     1076.75     46.94 o 
  -6   7   7     3439.17     3362.92     89.94 o 
  -5   7   7      367.59      384.40     29.21 o 
  -4   7   7      294.29      289.40     16.30 o 
  -3   7   7      822.90      818.56     25.98 o 
  -2   7   7       51.09       62.68     17.82 o 
  -1   7   7      486.49      506.70     17.27 o 
   0   7   7     7933.40     7883.21    150.65 o 
   1   7   7     1847.54     1918.28     45.69 o 
   2   7   7      264.82      258.07     15.33 o 
   3   7   7       12.84       -7.73     11.72 o 
   4   7   7     1695.95     1684.66     51.99 o 
   5   7   7      127.04      117.72     19.37 o 
   6   7   7      650.77      681.30     68.73 o 
   7   7   7      962.47     1022.89     47.83 o 
   8   7   7      664.89      632.87     88.91 o 
   9   7   7      143.85      156.12     32.96 o 
  10   7   7       69.88       46.76     42.77 o 
 -12   8   7       15.10       43.01     36.48 o 
 -11   8   7     1049.39      981.33     53.78 o 
 -10   8   7      725.69      689.34     43.25 o 
  -9   8   7       29.69       30.46     27.39 o 
  -8   8   7      408.64      391.21     27.39 o 
  -7   8   7        0.51       15.88     19.60 o 
  -6   8   7       97.39       92.63     18.73 o 
  -5   8   7     9324.02     8965.75    266.08 o 
  -4   8   7      264.22      285.81     17.68 o 
  -3   8   7      611.99      614.14     23.86 o 
  -2   8   7        4.75        4.61     12.94 o 
  -1   8   7     3724.89     3617.35     82.78 o 
   0   8   7     4446.79     4415.07    131.63 o 
   1   8   7     1293.84     1285.67     32.46 o 
   2   8   7     1419.80     1399.46     40.58 o 
   3   8   7       32.17       17.68     15.23 o 
   4   8   7       15.90       13.41     17.55 o 
   5   8   7     3731.89     3815.86    103.74 o 
   6   8   7      841.42      891.96     54.61 o 
   7   8   7      802.49      756.88     44.12 o 
   8   8   7       89.12      115.85     43.25 o 
   9   8   7     1168.37     1264.00     84.59 o 
 -11   9   7      289.22      273.94     53.35 o 
 -10   9   7      634.22      757.04     47.21 o 
  -9   9   7      366.36      365.32     53.35 o 
  -8   9   7       96.42      113.95     24.54 o 
  -7   9   7     2303.46     2222.08     67.45 o 
  -6   9   7     1653.08     1639.30     53.40 o 
  -5   9   7     1219.44     1138.08     41.79 o 
  -4   9   7      794.65      804.66     28.11 o 
  -3   9   7       44.74       45.24     14.93 o 
  -2   9   7       33.59       35.18     14.57 o 
  -1   9   7      837.58      861.10     28.50 o 
   0   9   7       51.85       57.36     18.91 o 
   1   9   7     1375.91     1322.28     46.87 o 
   2   9   7      241.22      224.57     24.61 o 
   3   9   7     1921.03     1987.93     60.86 o 
   4   9   7        8.47      -19.53     19.53 o 
   5   9   7      436.93      529.09     30.20 o 
   6   9   7      602.00      722.54     49.91 o 
   7   9   7     1689.20     1799.41     73.69 o 
   8   9   7      495.00      544.07     74.01 o 
   9   9   7      193.00      271.79     42.14 o 
 -11  10   7       34.22       28.84     53.83 o 
 -10  10   7        0.12        1.36     33.80 o 
  -9  10   7      853.55      931.46     83.63 o 
  -8  10   7       26.10        6.54     25.22 o 
  -7  10   7      960.47      934.42     40.32 o 
  -6  10   7       48.38       70.13     22.31 o 
  -5  10   7      356.54      413.10     41.06 o 
  -4  10   7      351.55      362.22     21.76 o 
  -3  10   7     4609.31     4411.49    100.87 o 
  -2  10   7     1348.27     1473.47    101.48 o 
  -1  10   7     1441.50     1496.63     51.37 o 
   0  10   7     1507.49     1501.00     51.71 o 
   1  10   7     4458.95     4385.71    147.45 o 
   2  10   7      180.59      206.87     29.70 o 
   3  10   7     2364.93     2302.51     88.23 o 
   4  10   7       93.49       88.45     23.97 o 
   5  10   7       74.70       60.95     25.53 o 
   6  10   7        0.74       -1.31     27.50 o 
   7  10   7     2583.45     2440.76     78.14 o 
   8  10   7      701.32      797.53     53.00 o 
 -10  11   7       19.99       16.34     52.87 o 
  -9  11   7        2.93        0.91     34.35 o 
  -8  11   7     2807.23     2888.16    103.83 o 
  -7  11   7      896.09      916.92     42.40 o 
  -6  11   7      104.73      147.09     38.75 o 
  -5  11   7      569.55      656.37     53.28 o 
  -4  11   7     1599.40     1564.75     70.44 o 
  -3  11   7      182.22      176.18     27.12 o 
  -2  11   7       41.06       19.56     22.70 o 
  -1  11   7      212.08      224.19     25.83 o 
   0  11   7       13.38      -19.92     24.94 o 
   1  11   7      821.61      748.15     54.79 o 
   2  11   7     1782.02     1806.69     76.19 o 
   3  11   7      207.93      200.94     33.66 o 
   4  11   7      596.85      637.28     72.57 o 
   5  11   7      847.56      883.21     74.49 o 
   6  11   7       20.19      128.23     71.13 o 
   7  11   7      601.89      626.43     42.12 o 
   8  11   7     2073.06     2242.53    136.49 o 
  -9  12   7      345.00      318.16     59.60 o 
  -8  12   7       17.34       20.98     33.70 o 
  -7  12   7       79.12      121.65     31.93 o 
  -6  12   7       30.21       23.72     37.65 o 
  -5  12   7      824.17      778.42     52.51 o 
  -4  12   7      407.05      405.69     42.96 o 
  -3  12   7      181.91      194.88     30.00 o 
  -2  12   7     2326.39     2239.48     85.00 o 
  -1  12   7      976.72     1070.49    157.64 o 
   0  12   7      460.35      491.90     41.47 o 
   1  12   7        8.09        2.15     29.97 o 
   2  12   7        7.92        3.76     31.34 o 
   3  12   7      873.26      972.67     55.54 o 
   4  12   7      194.93      176.93     37.41 o 
   5  12   7       91.50       69.97     38.30 o 
   6  12   7      214.42      247.03     72.09 o 
  -8  13   7        2.37       32.68    108.62 o 
  -7  13   7       26.08       65.26     78.82 o 
  -6  13   7       32.41       16.17     44.61 o 
  -5  13   7      292.98      339.53     48.71 o 
  -4  13   7      103.47       42.48     42.42 o 
  -3  13   7        0.28       26.91     56.71 o 
  -2  13   7      141.36      185.98     66.80 o 
  -1  13   7       48.12       61.31     57.67 o 
   0  13   7      311.48      300.32     40.63 o 
   1  13   7        6.99       -9.49     35.10 o 
   2  13   7       53.85       47.33     36.95 o 
   3  13   7       96.62       73.20     39.67 o 
   4  13   7      953.46     1009.23     63.72 o 
  -5  14   7      106.39      165.66     57.67 o 
  -4  14   7      318.26      326.81     85.55 o 
  -3  14   7      405.96      582.50     85.55 o 
  -2  14   7      440.79      622.87     82.66 o 
  -1  14   7       92.30      151.54     45.18 o 
   0  14   7      459.96      426.23     50.63 o 
   1  14   7      455.36      560.99     54.33 o 
   2  14   7        8.38      -10.57     66.32 o 
 -14   0   8     1172.00     1202.49     84.59 o 
 -12   0   8      551.28      553.66     51.91 o 
 -10   0   8    13708.26    13554.32    396.25 o 
  -8   0   8      788.01      804.57     39.41 o 
  -6   0   8    21541.02    19311.52   1700.40 o 
  -4   0   8      974.79      885.89     36.32 o 
  -2   0   8     3296.30     3229.75     99.91 o 
   0   0   8     3180.14     2979.78    129.76 o 
   2   0   8     2834.24     2312.69    105.73 o 
   4   0   8     1163.10     1017.93     59.60 o 
   6   0   8      678.98      506.56     42.29 o 
   8   0   8     1702.45     1685.98     91.32 o 
  10   0   8       81.90      101.89     45.18 o 
  12   0   8      128.20      177.83     61.52 o 
 -15   1   8      969.13     1239.97     96.12 o 
 -14   1   8      371.20      447.93     62.48 o 
 -13   1   8       74.06       39.41     46.14 o 
 -12   1   8      454.62      566.22     37.36 o 
 -11   1   8     3231.90     3060.67     82.66 o 
 -10   1   8     2666.98     2651.52     72.50 o 
  -9   1   8        3.76        8.97     14.35 o 
  -8   1   8     2442.53     2370.22     55.73 o 
  -7   1   8        5.56       26.99     12.30 o 
  -6   1   8        1.63        4.58     10.85 o 
  -5   1   8     4150.34     4155.77     89.15 o 
  -4   1   8    20955.09    21325.61    434.23 o 
  -3   1   8       85.52      110.54     10.93 o 
  -2   1   8     1523.07     1346.08     33.73 o 
  -1   1   8     7576.88     7891.84    189.05 o 
   0   1   8     4833.62     4586.16     98.37 o 
   1   1   8     3602.36     3467.12     87.47 o 
   3   1   8       76.66       95.98     18.00 o 
   4   1   8      453.13      436.99     25.83 o 
   5   1   8      806.08      760.12     44.22 o 
   6   1   8      636.79      652.13     33.64 o 
   7   1   8      302.12      345.69     48.06 o 
   8   1   8       30.18       20.05     23.44 o 
   9   1   8       43.99       36.16     28.84 o 
  10   1   8      131.28       96.16     41.81 o 
  11   1   8      550.85      572.61     44.52 o 
  12   1   8        5.42      -49.98     56.71 o 
 -15   2   8      173.13      267.22     72.09 o 
 -14   2   8     2796.58     2968.25    150.91 o 
 -13   2   8        0.81       71.13     45.18 o 
 -12   2   8      545.83      609.85     40.91 o 
 -11   2   8        2.24       -8.83     20.71 o 
 -10   2   8        2.83       37.43     18.34 o 
  -9   2   8     1930.11     1805.39     52.81 o 
  -8   2   8     1175.45     1160.57     38.01 o 
  -7   2   8     4057.08     3945.08     86.02 o 
  -6   2   8       21.38       33.25     11.57 o 
  -5   2   8      140.14      146.16     12.53 o 
  -4   2   8    12211.70    12025.24    247.03 o 
  -3   2   8      129.16      109.23     10.89 o 
  -2   2   8     6416.73     6520.16    137.52 o 
  -1   2   8     1058.29     1019.62     43.77 o 
   0   2   8     8328.85     8311.71    174.47 o 
   1   2   8      551.93      535.07     19.01 o 
   2   2   8     1036.51      894.88     67.52 o 
   3   2   8       42.51       30.72     12.30 o 
   4   2   8      667.10      724.50     26.63 o 
   5   2   8      285.83      282.23     26.19 o 
   6   2   8     1286.45     1200.62     49.27 o 
   7   2   8        2.21        0.73     21.40 o 
   8   2   8     1371.83     1280.30     54.71 o 
   9   2   8       11.29        1.92     26.51 o 
  10   2   8      700.98      716.67     44.16 o 
  11   2   8       35.73       83.28     29.40 o 
 -14   3   8      104.47       59.60     50.94 o 
 -13   3   8     1240.22     1281.99     62.25 o 
 -12   3   8       40.53       65.30     31.75 o 
 -11   3   8       42.10       39.12     26.69 o 
 -10   3   8       37.20       41.96     23.09 o 
  -9   3   8     1526.21     1486.32     88.65 o 
  -8   3   8     3407.82     3298.19     85.60 o 
  -7   3   8     1869.31     1952.89     58.69 o 
  -6   3   8      236.41      236.22     14.67 o 
  -5   3   8     6006.73     5974.27    125.79 o 
  -4   3   8     2548.38     2453.78     55.72 o 
  -3   3   8     1468.97     1411.57     37.45 o 
  -2   3   8      108.08      144.39     16.15 o 
  -1   3   8     1156.26     1048.83     28.51 o 
   0   3   8     2386.76     2373.03     54.16 o 
   1   3   8     3640.05     3669.41     80.34 o 
   2   3   8     4051.42     3586.06    230.02 o 
   3   3   8        0.68      -12.15     12.15 o 
   4   3   8     2562.97     2472.86     66.75 o 
   5   3   8     3676.73     3559.49     92.78 o 
   6   3   8        3.41       -1.31     15.90 o 
   7   3   8     2146.87     2102.72     61.01 o 
   8   3   8       67.31       51.98     20.13 o 
   9   3   8      188.10      211.23     25.52 o 
  10   3   8      437.79      493.38     35.05 o 
  11   3   8     1223.28     1291.76     62.52 o 
 -14   4   8      179.88      246.32     45.93 o 
 -13   4   8       87.67       55.38     36.67 o 
 -12   4   8      545.13      550.60     99.49 o 
 -11   4   8     1596.42     1572.84     83.63 o 
 -10   4   8     2070.24     2044.90    117.27 o 
  -9   4   8     1390.36     1347.81     55.32 o 
  -8   4   8      931.85      911.43     45.66 o 
  -7   4   8     1299.91     1276.84     44.32 o 
  -6   4   8      429.87      400.32     22.77 o 
  -5   4   8     3598.94     3590.11     90.77 o 
  -4   4   8        1.58       -1.40     11.40 o 
  -3   4   8     3650.95     3566.05     78.17 o 
  -2   4   8     3446.06     3167.70     68.01 o 
  -1   4   8      337.50      349.52     18.63 o 
   0   4   8     1309.10     1230.40     30.09 o 
   1   4   8     1652.83     1591.81     50.18 o 
   2   4   8      472.49      473.86     18.45 o 
   3   4   8       31.23       19.66     13.80 o 
   4   4   8       29.41        8.05     14.75 o 
   5   4   8     4371.72     4310.82    110.34 o 
   6   4   8      402.00      443.06     24.04 o 
   7   4   8     1582.50     1667.47     51.94 o 
   8   4   8      571.81      629.96     31.04 o 
   9   4   8       10.18       -2.10     28.20 o 
  10   4   8       11.45        1.92     37.49 o 
  11   4   8      249.23      291.20     43.16 o 
 -14   5   8        6.76      -29.80     66.32 o 
 -13   5   8       33.32       27.21     36.48 o 
 -12   5   8      598.94      580.51     43.52 o 
 -11   5   8     6914.62     6557.96    202.52 o 
 -10   5   8       63.77       66.31     26.40 o 
  -9   5   8      579.44      541.83     34.08 o 
  -8   5   8      490.91      528.41     50.46 o 
  -7   5   8     1108.80     1110.86     47.21 o 
  -6   5   8     1200.57     1083.81     45.98 o 
  -5   5   8      631.69      611.92     38.88 o 
  -4   5   8        0.96        9.84     12.49 o 
  -3   5   8      369.76      449.76     29.53 o 
  -2   5   8       43.90       40.23      9.97 o 
  -1   5   8    10517.91    10365.27    195.64 o 
   0   5   8     2054.88     2039.69     76.23 o 
   1   5   8      451.43      431.44     16.07 o 
   2   5   8       60.67       50.30     12.24 o 
   3   5   8     2326.01     2307.59     63.04 o 
   4   5   8      386.11      348.41     20.90 o 
   5   5   8        1.44       -1.79     28.29 o 
   6   5   8      691.64      692.93     50.27 o 
   7   5   8      103.28       87.53     20.49 o 
   8   5   8       23.12       39.89     27.19 o 
   9   5   8      146.13      106.70     31.95 o 
  10   5   8     1334.81     1462.72     66.44 o 
 -13   6   8        4.24       47.84     38.98 o 
 -12   6   8      140.05      120.97     34.86 o 
 -11   6   8       88.62       88.97     54.79 o 
 -10   6   8      109.15      106.90     41.81 o 
  -9   6   8     1618.40     1557.40     62.05 o 
  -8   6   8      142.17      148.04     24.63 o 
  -7   6   8     3630.34     3635.14    116.49 o 
  -6   6   8     4872.19     4585.90    312.40 o 
  -5   6   8      648.25      641.05     27.21 o 
  -4   6   8      693.35      671.37     27.60 o 
  -3   6   8      921.85     1001.19     29.55 o 
  -2   6   8        4.44       16.30     10.26 o 
  -1   6   8       44.50       37.88     10.84 o 
   0   6   8     1921.83     1907.72     42.05 o 
   1   6   8       18.15       19.09     14.74 o 
   2   6   8       18.94       13.22     11.71 o 
   3   6   8        0.09       -0.96     12.24 o 
   4   6   8     5828.49     5684.26    142.46 o 
   5   6   8      501.97      516.28     25.13 o 
   6   6   8       15.70       36.01     23.44 o 
   7   6   8      127.85      157.49     49.02 o 
   8   6   8       13.48       -9.61     28.55 o 
   9   6   8      125.87      115.35     33.98 o 
  10   6   8      727.19      815.14     52.32 o 
 -13   7   8     2618.88     2511.67    150.91 o 
 -12   7   8     3446.48     3509.38    136.97 o 
 -11   7   8       89.21      122.68     46.62 o 
 -10   7   8       85.31       73.94     29.70 o 
  -9   7   8     2605.11     2567.03     90.64 o 
  -8   7   8       15.72       14.04     23.26 o 
  -7   7   8      151.64      165.44     24.21 o 
  -6   7   8       11.96       21.08     20.52 o 
  -5   7   8     2494.13     2194.50    176.48 o 
  -4   7   8     1092.43     1052.52     37.63 o 
  -3   7   8     1051.33     1076.98     71.04 o 
  -2   7   8     1626.92     1614.00     44.29 o 
  -1   7   8      883.19      917.60     25.89 o 
   0   7   8        2.04       14.51     11.57 o 
   1   7   8      297.43      303.37     16.03 o 
   2   7   8        0.67        7.78     12.38 o 
   3   7   8       16.32       23.15     13.05 o 
   4   7   8     3132.32     3013.57     83.47 o 
   5   7   8     1778.85     1849.40     69.92 o 
   6   7   8        7.19       -3.84     24.47 o 
   7   7   8       17.39       30.24     28.20 o 
   8   7   8        0.23       68.73     57.19 o 
   9   7   8       59.79      100.45     35.34 o 
 -12   8   8      359.43      334.74     45.24 o 
 -11   8   8      454.47      432.23     41.47 o 
 -10   8   8       25.31       96.04     32.02 o 
  -9   8   8     1607.29     1522.64     63.79 o 
  -8   8   8     2555.74     2481.48     87.55 o 
  -7   8   8      852.60      789.74     41.47 o 
  -6   8   8     3198.96     3283.40    107.33 o 
  -5   8   8      454.78      438.79     25.51 o 
  -4   8   8      977.20      940.77     35.41 o 
  -3   8   8     1947.81     1833.23     57.73 o 
  -2   8   8     4494.84     4339.90    111.80 o 
  -1   8   8     2013.97     1928.91     49.69 o 
   0   8   8     3971.71     3893.86     88.88 o 
   1   8   8     2264.88     2227.62     55.80 o 
   2   8   8     2717.97     2637.75     64.56 o 
   3   8   8      406.76      452.41     31.63 o 
   4   8   8        0.20       -9.55     32.61 o 
   5   8   8     1605.04     1625.05     54.70 o 
   6   8   8      325.82      356.24     42.29 o 
   7   8   8     1205.85     1308.57     59.12 o 
   8   8   8      211.97      253.13     37.04 o 
   9   8   8      234.46      317.71     74.01 o 
 -11   9   8      384.95      409.62     44.99 o 
 -10   9   8      424.83      407.82     40.61 o 
  -9   9   8       77.49       61.25     30.10 o 
  -8   9   8      130.67      134.03     29.70 o 
  -7   9   8     3142.62     2956.82    101.47 o 
  -6   9   8     2816.05     2665.22    109.58 o 
  -5   9   8     1436.26     1333.96     46.94 o 
  -4   9   8        0.03      -12.29     18.99 o 
  -3   9   8      705.59      698.29     30.48 o 
  -2   9   8        9.62       18.56     17.91 o 
  -1   9   8      568.66      588.08     24.54 o 
   0   9   8     3349.72     3311.18     92.25 o 
   1   9   8     2398.48     2419.75     72.29 o 
   2   9   8     1168.17     1218.19     47.50 o 
   3   9   8     1157.86     1216.26     44.25 o 
   4   9   8      183.98      201.83     24.83 o 
   5   9   8       46.61       72.49     24.62 o 
   6   9   8       78.56       71.49     26.10 o 
   7   9   8     1099.93     1038.70     55.73 o 
   8   9   8       17.18      -10.11     35.64 o 
 -10  10   8       26.57      -12.53     35.54 o 
  -9  10   8      307.95      354.96     38.87 o 
  -8  10   8      399.07      415.46     38.30 o 
  -7  10   8      177.86      201.96     31.75 o 
  -6  10   8     3466.99     3439.76    115.45 o 
  -5  10   8      171.90      177.86     24.35 o 
  -4  10   8      463.09      495.94     29.51 o 
  -3  10   8      212.83      242.42     23.60 o 
  -2  10   8     1554.71     1625.26     89.87 o 
  -1  10   8        1.96        5.70     20.64 o 
   0  10   8        1.74        6.91     31.00 o 
   1  10   8     2718.80     2650.39     97.45 o 
   2  10   8      412.61      438.85     68.73 o 
   3  10   8       72.81       63.79     29.42 o 
   4  10   8     2737.38     2620.54     79.54 o 
   5  10   8       91.37      117.38     27.68 o 
   6  10   8       34.28       23.12     29.59 o 
   7  10   8      287.42      335.79     42.44 o 
   8  10   8     2076.22     2388.63    139.38 o 
  -9  11   8      286.36      240.51     40.41 o 
  -8  11   8      490.53      445.04     55.75 o 
  -7  11   8      386.22      323.89     71.13 o 
  -6  11   8      300.05      305.93     35.45 o 
  -5  11   8     1214.13     1193.97     47.77 o 
  -4  11   8      526.55      566.92     44.72 o 
  -3  11   8       18.96       59.34     31.60 o 
  -2  11   8       24.68       47.67     31.60 o 
  -1  11   8     1773.73     1830.02     75.41 o 
   0  11   8       93.03      125.67     31.16 o 
   1  11   8      129.41      158.68     46.14 o 
   2  11   8     1063.82     1041.15     54.94 o 
   3  11   8     1267.78     1278.47     62.74 o 
   4  11   8      313.94      329.64     39.83 o 
   5  11   8      172.29      245.44     81.70 o 
   6  11   8      671.96      662.43     54.06 o 
   7  11   8      150.06      172.06     72.09 o 
  -9  12   8      916.17      937.19     81.70 o 
  -8  12   8     1264.19     1122.70     81.70 o 
  -7  12   8      205.79      154.52     38.67 o 
  -6  12   8       12.25       44.22     52.87 o 
  -5  12   8        0.76       28.83     39.24 o 
  -4  12   8      340.13      313.29     44.04 o 
  -3  12   8     1378.31     1372.15     67.56 o 
  -2  12   8       41.39       53.93     36.13 o 
  -1  12   8      243.44      204.74     52.87 o 
   0  12   8      995.40      928.54     62.48 o 
   1  12   8      381.15      427.72     80.74 o 
   2  12   8        8.69       23.21     35.34 o 
   3  12   8       57.49       72.06     35.79 o 
   4  12   8      243.83      215.09     42.24 o 
   5  12   8      143.35      131.39     62.00 o 
  -6  13   8       90.79       40.37     68.25 o 
  -5  13   8       74.94      131.21     48.99 o 
  -4  13   8      183.47      196.76     49.39 o 
  -3  13   8     1341.98     1424.53    110.54 o 
  -2  13   8      202.56      269.14     62.48 o 
  -1  13   8      114.81      104.77     59.60 o 
   0  13   8       50.05      112.46     53.83 o 
   1  13   8      208.88      175.93     42.42 o 
   2  13   8       29.67       30.18     55.75 o 
   3  13   8      196.00      208.03     46.53 o 
   4  13   8      243.24      309.51     78.82 o 
  -4  14   8      306.49      342.19     96.12 o 
  -3  14   8      498.14      548.86     94.20 o 
  -2  14   8      922.96     1098.67    105.73 o 
  -1  14   8       14.82       73.05     72.09 o 
   2  14   8      147.51      150.91     86.51 o 
 -13   0   9     2735.28     2751.01    139.38 o 
 -11   0   9      453.69      492.14     48.06 o 
  -9   0   9     3188.64     3105.37    101.25 o 
  -7   0   9      302.56      350.87     25.59 o 
  -5   0   9     6348.95     6126.96    182.83 o 
  -3   0   9     4559.42     4239.89    413.32 o 
  -1   0   9      704.60      617.69     30.76 o 
   1   0   9     4473.48     4237.06    182.63 o 
   3   0   9       27.71       55.75     25.95 o 
   5   0   9      536.99      483.49     42.29 o 
   7   0   9        7.67       -3.84     31.72 o 
   9   0   9     1540.14     1485.08     89.39 o 
  11   0   9       18.26       30.76     54.79 o 
 -15   1   9      379.73      534.44     83.63 o 
 -14   1   9      416.84      418.13     64.40 o 
 -13   1   9     1787.28     1880.15    109.58 o 
 -12   1   9       18.73      -28.20     28.20 o 
 -11   1   9       66.00       87.60     24.21 o 
 -10   1   9      923.94      981.23     39.16 o 
  -9   1   9      755.89      737.59     26.45 o 
  -8   1   9     3352.45     3237.18     73.51 o 
  -7   1   9        1.73       15.78     13.14 o 
  -6   1   9        2.25      -12.63     12.63 o 
  -5   1   9     2758.22     2600.92     59.46 o 
  -4   1   9      790.25      716.30     22.73 o 
  -3   1   9      207.34      215.11     16.51 o 
  -2   1   9      675.41      666.67     36.19 o 
  -1   1   9     5823.64     5222.13    368.15 o 
   0   1   9      151.06      140.73     11.75 o 
   1   1   9     1427.59     1455.44     42.17 o 
   2   1   9      523.67      513.59     21.54 o 
   3   1   9       26.90       12.98     17.67 o 
   4   1   9       68.81       43.25     19.36 o 
   5   1   9        0.27       68.25     21.07 o 
   6   1   9      153.48      157.90     24.12 o 
   7   1   9      302.23      252.80     37.49 o 
   8   1   9      371.47      332.47     44.70 o 
   9   1   9      111.96       78.82     30.59 o 
  10   1   9       15.88       -0.48     33.30 o 
  11   1   9       45.39      -37.72     37.72 o 
 -14   2   9       69.95       74.01     56.71 o 
 -13   2   9      630.55      538.28     60.56 o 
 -12   2   9        5.70       -4.67     30.72 o 
 -11   2   9     3601.79     3570.03     96.50 o 
 -10   2   9      524.06      586.29     51.22 o 
  -9   2   9      113.10      134.60     24.91 o 
  -8   2   9     2335.46     2401.99     57.17 o 
  -7   2   9     1146.54     1106.91     32.70 o 
  -6   2   9        6.84        9.88     12.65 o 
  -5   2   9      381.31      374.97     17.09 o 
  -4   2   9       34.26       27.49     11.40 o 
  -3   2   9     4818.88     4491.44     96.47 o 
  -2   2   9       42.85       45.98     13.17 o 
  -1   2   9      216.92      238.85     16.39 o 
   0   2   9      740.31      692.43     22.06 o 
   1   2   9      684.25      687.50     22.41 o 
   2   2   9       23.88       67.50     14.45 o 
   3   2   9     3048.17     2971.76     78.22 o 
   4   2   9       39.69       41.34     21.97 o 
   5   2   9      332.40      342.71     21.24 o 
   6   2   9       36.46       28.46     16.98 o 
   7   2   9     2549.01     2620.82     73.95 o 
   8   2   9       22.42       13.50     21.63 o 
   9   2   9     1795.31     1929.07     61.77 o 
  10   2   9        2.65      -23.73     27.56 o 
  11   2   9      183.71      249.48     44.04 o 
 -14   3   9       86.15       45.18     55.75 o 
 -13   3   9       31.77       37.57     36.72 o 
 -12   3   9      546.99      550.41     41.99 o 
 -11   3   9        1.25      -10.69     27.88 o 
 -10   3   9       18.07       48.66     41.81 o 
  -9   3   9     2219.38     2209.84     76.81 o 
  -8   3   9      868.75      908.40     33.79 o 
  -7   3   9      648.38      661.96     23.52 o 
  -6   3   9      121.85      110.54     14.32 o 
  -5   3   9        3.77      -11.52     11.52 o 
  -4   3   9     1180.67     1209.39     33.20 o 
  -3   3   9        1.30        8.71     13.18 o 
  -2   3   9     6768.53     6682.43    162.04 o 
  -1   3   9      824.10      807.35     25.11 o 
   0   3   9       23.96       16.62     10.78 o 
   1   3   9     4256.41     4069.91     89.36 o 
   2   3   9      408.35      407.82     24.18 o 
   3   3   9     1808.20     1708.33     49.94 o 
   4   3   9       73.53       60.00     16.25 o 
   5   3   9        0.54        1.58     16.19 o 
   6   3   9      210.28      228.80     21.09 o 
   7   3   9      887.28      941.38     64.65 o 
   8   3   9      676.47      611.58     32.15 o 
   9   3   9      861.27      763.77     37.17 o 
  10   3   9      389.44      423.94     39.18 o 
 -14   4   9       77.43      -34.60     68.25 o 
 -13   4   9      142.18      135.09     38.34 o 
 -12   4   9      141.45       99.68     34.41 o 
 -11   4   9       40.72       47.54     29.54 o 
 -10   4   9       10.10        0.61     25.85 o 
  -9   4   9     1832.37     1811.13     70.17 o 
  -8   4   9     1322.71     1212.27     51.29 o 
  -7   4   9      343.89      371.07     28.33 o 
  -6   4   9       81.82      115.00     16.85 o 
  -5   4   9     3210.06     3116.66     80.99 o 
  -4   4   9     2326.14     2368.58     73.21 o 
  -3   4   9      221.09      196.70     19.34 o 
  -2   4   9      618.62      560.05     23.58 o 
  -1   4   9      202.44      196.64     13.70 o 
   0   4   9      280.29      253.71     14.88 o 
   1   4   9     2414.63     2275.04     63.77 o 
   2   4   9      237.82      266.56     16.23 o 
   3   4   9        6.95       -1.49     15.35 o 
   4   4   9     1132.28     1217.41     40.69 o 
   5   4   9      140.54      134.22     18.82 o 
   6   4   9     3216.83     3129.44     84.86 o 
   7   4   9       55.73       51.51     21.25 o 
   8   4   9       27.89       43.28     23.67 o 
   9   4   9      784.19      813.58     47.52 o 
  10   4   9       78.07      103.24     36.32 o 
 -14   5   9      898.84      835.30     92.28 o 
 -13   5   9       31.20       16.09     43.25 o 
 -12   5   9       41.62       36.82     34.41 o 
 -11   5   9     1043.04     1051.25     53.09 o 
 -10   5   9     2328.89     2336.90     85.57 o 
  -9   5   9      787.53      862.24     43.36 o 
  -8   5   9     2469.25     2293.40     80.44 o 
  -7   5   9      295.65      308.06     42.29 o 
  -6   5   9       60.35       33.28     21.24 o 
  -5   5   9      635.16      595.15     25.41 o 
  -4   5   9      981.68      949.37     33.33 o 
  -3   5   9      111.62      102.25     15.77 o 
  -2   5   9     2369.95     2321.73     54.60 o 
  -1   5   9      130.18      114.15     13.44 o 
   0   5   9     7209.54     7316.65    155.73 o 
   1   5   9      517.02      515.53     24.45 o 
   2   5   9      505.79      526.27     21.28 o 
   3   5   9      247.40      245.39     23.50 o 
   4   5   9     1440.05     1459.75     46.02 o 
   5   5   9      348.53      362.97     23.30 o 
   6   5   9       57.00       38.83     20.33 o 
   7   5   9     1195.87     1134.35     41.96 o 
   8   5   9      117.75      123.31     30.92 o 
   9   5   9       89.87       98.39     33.96 o 
  10   5   9      569.54      669.97     73.05 o 
 -13   6   9      991.42     1090.02     94.20 o 
 -12   6   9       54.24       40.62     36.53 o 
 -11   6   9      404.86      491.42     40.78 o 
 -10   6   9     1101.29     1080.40     80.26 o 
  -9   6   9       95.31       99.54     26.53 o 
  -8   6   9     3241.95     3120.65    103.97 o 
  -7   6   9      292.98      239.42     26.27 o 
  -6   6   9     1169.45     1077.47     46.47 o 
  -5   6   9      588.56      627.79     34.35 o 
  -4   6   9       68.83       75.94     21.21 o 
  -3   6   9     3852.44     3750.83     95.41 o 
  -2   6   9       73.91       78.39     13.54 o 
  -1   6   9      517.63      579.38     21.53 o 
   0   6   9      903.29      827.37     36.28 o 
   1   6   9      787.38      804.28     23.65 o 
   2   6   9        1.16        1.25     12.43 o 
   3   6   9       80.97      118.58     28.18 o 
   4   6   9      148.94      143.70     19.36 o 
   5   6   9      146.67      126.05     20.34 o 
   6   6   9      406.58      421.55     33.30 o 
   7   6   9     1344.74     1447.08     63.85 o 
   8   6   9      153.32      247.87     56.71 o 
   9   6   9       57.78       37.44     34.96 o 
 -12   7   9     2764.17     2765.69    104.13 o 
 -11   7   9        0.49      -13.87     32.10 o 
 -10   7   9       20.72       11.90     29.70 o 
  -9   7   9     1714.74     1617.45     67.20 o 
  -8   7   9      105.90       86.28     26.40 o 
  -7   7   9      267.42      272.24     27.91 o 
  -6   7   9     1790.89     1715.01     65.08 o 
  -5   7   9     2819.75     2827.55     94.05 o 
  -4   7   9        0.79        4.76     20.06 o 
  -3   7   9      193.31      221.81     24.21 o 
  -2   7   9     4804.00     4674.13    119.44 o 
  -1   7   9        1.19       -1.06     13.53 o 
   0   7   9      142.85      165.84     33.03 o 
   1   7   9      382.03      410.64     18.32 o 
   2   7   9      839.48      877.06     26.11 o 
   3   7   9     1053.31     1123.63     36.04 o 
   4   7   9       18.16       76.23     24.44 o 
   5   7   9       45.27       22.79     25.48 o 
   6   7   9      425.05      438.32     36.32 o 
   7   7   9     1838.03     1786.47     73.63 o 
   8   7   9        6.83        2.73     32.96 o 
   9   7   9       79.89       45.08     38.72 o 
 -11   8   9     1954.21     1932.64     85.07 o 
 -10   8   9      265.82      340.08     37.90 o 
  -9   8   9       48.30       21.59     29.01 o 
  -8   8   9      180.39      145.71     29.42 o 
  -7   8   9     4565.81     4181.67    134.85 o 
  -6   8   9     2119.95     2267.02     80.81 o 
  -5   8   9      469.98      465.62     32.71 o 
  -4   8   9     1011.52     1036.14     46.47 o 
  -3   8   9     1318.05     1411.51     80.78 o 
  -2   8   9     1345.95     1432.48     47.07 o 
  -1   8   9      440.00      471.47     49.73 o 
   0   8   9      389.88      433.59     24.72 o 
   1   8   9      491.93      574.96     21.86 o 
   2   8   9        0.40      -16.82     16.82 o 
   3   8   9     1840.87     1833.15     50.63 o 
   4   8   9     3269.56     3217.86     90.66 o 
   5   8   9     1134.01     1131.04     53.00 o 
   6   8   9      570.09      581.36     42.12 o 
   7   8   9      280.89      249.17     40.37 o 
   8   8   9      483.85      615.67     47.58 o 
 -10   9   9       20.36       20.78     34.60 o 
  -9   9   9       22.09       20.56     31.07 o 
  -8   9   9        1.74      -14.79     28.85 o 
  -7   9   9      267.26      301.37     32.83 o 
  -6   9   9     1165.04     1177.39     53.09 o 
  -5   9   9        9.03       28.41     25.16 o 
  -4   9   9       88.23      113.72     25.59 o 
  -3   9   9     2104.59     1977.88     60.69 o 
  -2   9   9      265.99      275.12     23.54 o 
  -1   9   9     1456.02     1336.89     45.77 o 
   0   9   9     6875.31     6811.19    213.62 o 
   1   9   9     2507.91     2541.80     92.08 o 
   2   9   9      541.60      526.46     31.83 o 
   3   9   9        9.89       28.59     39.93 o 
   4   9   9      863.55      857.58     39.06 o 
   5   9   9       50.84       35.74     26.78 o 
   6   9   9      129.05       97.76     35.00 o 
   7   9   9       60.49       74.94     39.89 o 
 -10  10   9       53.60      101.89     53.83 o 
  -9  10   9        4.90       38.34     35.29 o 
  -8  10   9       15.83      -11.61     32.29 o 
  -7  10   9      131.62      126.98     32.97 o 
  -6  10   9     2235.33     2351.18     87.18 o 
  -5  10   9     2918.77     2871.33     99.43 o 
  -4  10   9      338.89      331.53     32.71 o 
  -3  10   9       45.90       82.86     23.02 o 
  -2  10   9      118.32       99.11     30.50 o 
  -1  10   9     2945.06     2882.26    102.63 o 
   0  10   9      510.54      502.54     38.04 o 
   1  10   9       11.93       12.50     39.41 o 
   2  10   9      172.97      172.45     36.05 o 
   3  10   9       88.06       82.17     33.12 o 
   4  10   9     1199.63     1249.08     62.80 o 
   5  10   9     3762.85     3888.70    111.45 o 
   6  10   9       41.31      -24.11     37.50 o 
   7  10   9       23.21       75.94     63.44 o 
  -9  11   9      113.53      207.62     56.71 o 
  -8  11   9     1096.32     1115.01     59.40 o 
  -7  11   9      183.53      263.72     55.75 o 
  -6  11   9      295.15      337.07     39.24 o 
  -5  11   9      165.14      193.25     34.35 o 
  -4  11   9        1.12       47.10     49.02 o 
  -3  11   9      338.97      365.37     42.44 o 
  -2  11   9     1188.24     1285.29     62.19 o 
  -1  11   9     2236.85     2250.14    126.40 o 
   0  11   9      152.76      152.83     44.22 o 
   1  11   9     1244.32     1124.63     78.82 o 
   2  11   9       63.98       88.43     46.14 o 
   3  11   9      104.29       99.17     40.37 o 
   4  11   9     1183.51     1196.54     65.08 o 
   5  11   9       18.60       48.85     47.10 o 
   6  11   9     1166.88     1223.63    107.66 o 
  -8  12   9       33.54       32.68     54.79 o 
  -7  12   9     1769.17     1768.93     80.67 o 
  -6  12   9      586.42      723.80     78.82 o 
  -5  12   9      329.94      293.17     63.44 o 
  -4  12   9      300.26      346.04     66.32 o 
  -3  12   9      585.07      481.57     70.17 o 
  -2  12   9        2.18       25.95     54.79 o 
   0  12   9     1091.33     1108.29     82.66 o 
   1  12   9       16.75       40.37     49.02 o 
   2  12   9      138.51      186.48     55.75 o 
   3  12   9      778.24      712.26     73.05 o 
   4  12   9      165.80      126.82     45.57 o 
   5  12   9        4.74       30.76     74.98 o 
  -5  13   9        0.75       -6.73     70.17 o 
  -4  13   9        1.02      -21.15     70.17 o 
  -2  13   9      188.17      394.10     72.09 o 
  -1  13   9     1687.16     1967.62    128.80 o 
   0  13   9     2017.72     2373.25    139.38 o 
   1  13   9      370.11      376.80     65.36 o 
   2  13   9       10.87      -32.68     60.56 o 
 -14   0  10     1980.93     2110.84    129.76 o 
 -12   0  10     7101.19     7192.81    310.47 o 
 -10   0  10        9.43       14.97     27.88 o 
  -8   0  10     6200.32     6184.98    266.74 o 
  -6   0  10      175.79      189.76     22.84 o 
  -4   0  10     1081.86     1057.39     48.06 o 
  -2   0  10       22.07       -9.50     17.24 o 
   0   0  10      413.89      401.79     35.57 o 
   2   0  10     5084.04     4853.20    209.55 o 
   4   0  10      557.31      606.53     47.10 o 
   6   0  10       16.76       26.91     33.64 o 
   8   0  10      401.59      418.13     51.91 o 
  10   0  10      652.87      680.54     68.25 o 
 -14   1  10      155.75      160.52     60.56 o 
 -13   1  10      686.22      807.42     71.13 o 
 -12   1  10       33.10       -7.25     41.33 o 
 -11   1  10        1.26       -8.78     23.08 o 
 -10   1  10       77.99       70.82     25.53 o 
  -9   1  10      626.79      656.19     26.07 o 
  -8   1  10     2857.82     2717.63     64.13 o 
  -7   1  10      937.81      908.99     29.26 o 
  -6   1  10     2194.72     2130.19     51.62 o 
  -5   1  10       82.42       79.47     14.20 o 
  -4   1  10     3211.46     3186.22     71.71 o 
  -3   1  10      719.71      667.85     27.89 o 
  -2   1  10      599.31      611.66     21.80 o 
  -1   1  10      363.20      418.13     38.52 o 
   0   1  10      173.89      173.45     20.04 o 
   1   1  10     1051.17     1001.50     42.14 o 
   2   1  10     6057.71     6183.96    153.63 o 
   3   1  10      799.15      825.38     30.52 o 
   4   1  10       36.75       43.74     21.07 o 
   5   1  10      249.12      241.77     25.80 o 
   6   1  10      446.73      386.00     30.24 o 
   7   1  10       72.74       67.35     26.84 o 
   8   1  10      510.09      489.75     38.06 o 
   9   1  10      480.16      575.41     42.82 o 
  10   1  10       63.83        4.78     56.23 o 
 -14   2  10       59.75      116.31     60.56 o 
 -13   2  10       69.92       82.66     49.98 o 
 -12   2  10       39.09       63.38     34.18 o 
 -11   2  10       41.12       43.86     24.35 o 
 -10   2  10     1378.12     1491.87     61.87 o 
  -9   2  10     1850.53     1833.98     55.59 o 
  -8   2  10     2103.32     2075.13     52.10 o 
  -7   2  10       28.76       28.29     15.10 o 
  -6   2  10     1665.42     1725.32     44.54 o 
  -5   2  10       58.25       90.86     14.84 o 
  -4   2  10      239.15      256.08     16.45 o 
  -3   2  10        0.32       -0.94     12.37 o 
  -2   2  10     4451.90     4318.89    108.39 o 
  -1   2  10      234.66      218.12     17.64 o 
   0   2  10      240.99      278.52     19.17 o 
   1   2  10        6.74       22.59     18.35 o 
   2   2  10     1831.69     1730.67     50.31 o 
   3   2  10      302.40      260.23     18.90 o 
   4   2  10     1859.77     1688.10     51.05 o 
   5   2  10      337.25      384.94     23.65 o 
   6   2  10        4.05       -3.00     19.20 o 
   7   2  10      100.62       72.27     22.61 o 
   8   2  10     2218.69     2230.48     68.93 o 
   9   2  10       18.21       16.20     27.18 o 
  10   2  10      270.94      280.87     34.34 o 
  11   2  10      240.07      205.70     70.17 o 
 -13   3  10      524.38      571.69     49.12 o 
 -12   3  10      188.48      247.57     67.29 o 
 -11   3  10     1468.55     1518.96     64.84 o 
 -10   3  10       28.12       24.53     31.72 o 
  -9   3  10       12.87       -6.28     19.13 o 
  -8   3  10     2037.71     2074.41     94.91 o 
  -7   3  10       15.73       29.53     16.90 o 
  -6   3  10      115.39      115.28     15.74 o 
  -5   3  10      116.18      105.12     18.55 o 
  -4   3  10     1989.79     1992.81     56.34 o 
  -3   3  10        7.15       -8.07     15.49 o 
  -2   3  10      281.40      289.14     19.59 o 
  -1   3  10     3497.80     3352.90     86.53 o 
   0   3  10     1242.80     1289.63     62.16 o 
   1   3  10       10.38        5.20     15.83 o 
   2   3  10     1762.25     1725.77     50.50 o 
   3   3  10     2465.75     2555.12     69.91 o 
   4   3  10     1453.72     1483.51     47.17 o 
   5   3  10       83.02       87.85     19.59 o 
   6   3  10        3.27       16.14     19.71 o 
   7   3  10       73.19       22.03     22.93 o 
   8   3  10      653.18      582.22     34.03 o 
   9   3  10      283.15      250.11     30.87 o 
  10   3  10       46.78       35.52     40.08 o 
 -14   4  10      408.40      364.30     85.55 o 
 -13   4  10        0.30        6.40     57.19 o 
 -12   4  10     1550.46     1601.72     70.91 o 
 -11   4  10        2.93       -5.13     30.02 o 
 -10   4  10     1101.48     1017.60    118.71 o 
  -9   4  10        4.10      -10.29     24.71 o 
  -8   4  10     1084.85     1075.17     71.61 o 
  -7   4  10      171.09      199.10     42.17 o 
  -6   4  10     1517.08     1585.09     48.51 o 
  -5   4  10      118.64       97.00     19.50 o 
  -4   4  10      461.07      473.33     23.42 o 
  -3   4  10     4127.83     3975.45    101.12 o 
  -2   4  10       55.01       63.48     16.00 o 
  -1   4  10       97.48       53.89     16.33 o 
   0   4  10      176.70      193.94     18.47 o 
   1   4  10      605.37      567.01     21.97 o 
   2   4  10     1474.94     1451.79     54.46 o 
   3   4  10      245.16      274.69     20.71 o 
   4   4  10      422.56      424.31     30.94 o 
   5   4  10     3263.74     3168.21     85.78 o 
   6   4  10       10.85      -21.77     21.77 o 
   7   4  10      551.08      570.46     31.80 o 
   8   4  10       36.88       38.76     25.70 o 
   9   4  10      345.89      343.22     41.44 o 
 -13   5  10     1337.81     1128.56     63.22 o 
 -12   5  10       21.98       21.47     35.09 o 
 -11   5  10       12.19       -1.70     30.72 o 
 -10   5  10      588.52      596.02     41.19 o 
  -9   5  10       33.32       19.15     42.77 o 
  -8   5  10       51.08       31.38     24.90 o 
  -7   5  10     4049.03     3895.89    125.33 o 
  -6   5  10     2204.58     1968.00     71.51 o 
  -5   5  10     2343.67     2146.79     77.80 o 
  -4   5  10     4687.15     4703.76    118.35 o 
  -3   5  10     1165.28     1132.33     38.55 o 
  -2   5  10      326.10      362.40     33.08 o 
  -1   5  10      208.50      229.53     24.51 o 
   0   5  10     2063.31     2054.66     66.48 o 
   1   5  10       73.54       26.97     14.31 o 
   2   5  10       25.59       35.17     14.91 o 
   3   5  10        0.62      -13.63     16.81 o 
   4   5  10       44.43      156.35     84.43 o 
   5   5  10      698.57      711.70     31.80 o 
   6   5  10       13.84        1.69     21.63 o 
   7   5  10      644.03      755.45     36.62 o 
   8   5  10       74.18      105.48     33.64 o 
   9   5  10        0.36      -35.68     35.68 o 
 -13   6  10      162.45      152.83     74.98 o 
 -12   6  10      119.58      172.90     38.55 o 
 -11   6  10        2.37      -19.20     31.85 o 
 -10   6  10     1205.11     1130.83     55.14 o 
  -9   6  10     2669.54     2596.88     92.37 o 
  -8   6  10       94.20      140.22     28.05 o 
  -7   6  10     1535.80     1430.75     61.52 o 
  -6   6  10      624.73      558.94     34.35 o 
  -5   6  10      740.27      780.71     70.17 o 
  -4   6  10      224.80      180.38     46.62 o 
  -3   6  10      217.93      205.10     21.16 o 
  -2   6  10      956.39      982.32     36.17 o 
  -1   6  10     1832.11     1766.17     52.77 o 
   0   6  10     4845.35     4881.05    122.79 o 
   1   6  10       27.63       34.45     14.77 o 
   2   6  10        1.82       -0.79     15.54 o 
   3   6  10        7.42        4.03     17.71 o 
   4   6  10       98.02       64.96     19.92 o 
   5   6  10      346.52      329.66     26.43 o 
   6   6  10      426.94      528.53     39.40 o 
   7   6  10      264.68      292.33     44.22 o 
   8   6  10        2.29      -20.64     34.08 o 
   9   6  10       26.55      -24.03     58.63 o 
 -12   7  10      187.62      207.62     69.21 o 
 -11   7  10     3252.21     3134.36    111.99 o 
 -10   7  10      119.25      131.81     34.58 o 
  -9   7  10      561.47      514.76     39.55 o 
  -8   7  10       44.19       37.84     27.47 o 
  -7   7  10      515.75      551.15     37.35 o 
  -6   7  10        6.98        7.26     23.26 o 
  -5   7  10      631.64      532.60     48.54 o 
  -4   7  10       10.16       -9.61     21.02 o 
  -3   7  10        2.77       20.71     38.93 o 
  -2   7  10      336.90      367.23     29.33 o 
  -1   7  10     5439.12     5341.60    133.51 o 
   0   7  10      255.54      261.23     23.80 o 
   1   7  10      369.80      337.25     21.78 o 
   2   7  10      106.73      136.81     17.93 o 
   3   7  10      208.79      232.93     30.21 o 
   4   7  10      852.61      980.88     47.23 o 
   5   7  10     1041.85     1076.59     76.42 o 
   6   7  10      306.66      377.96     38.06 o 
   7   7  10       37.21       21.61     35.00 o 
   8   7  10      143.86      127.91     40.44 o 
 -11   8  10      162.49      154.49     40.51 o 
 -10   8  10       11.28      -33.22     33.22 o 
  -9   8  10      198.11      216.47     35.03 o 
  -8   8  10       20.48       27.39     29.70 o 
  -7   8  10     1945.59     2065.76     78.02 o 
  -6   8  10     1855.38     1913.06     73.94 o 
  -5   8  10     1886.49     1790.55     81.22 o 
  -4   8  10      939.49      922.12    126.88 o 
  -3   8  10       17.90      -14.33     22.63 o 
  -2   8  10       26.24        4.60     23.55 o 
  -1   8  10      311.77      297.34     28.64 o 
   0   8  10      486.25      469.21     27.61 o 
   1   8  10      193.32      231.24     26.22 o 
   2   8  10       96.67       92.68     23.14 o 
   3   8  10       82.55      137.82     25.01 o 
   4   8  10      621.50      703.25     54.79 o 
   5   8  10     3070.05     3253.17    113.09 o 
   6   8  10      181.72      197.03     49.02 o 
   7   8  10      165.27      207.76     40.08 o 
   8   8  10      839.91     1183.26     96.12 o 
 -10   9  10      230.41      236.79     41.88 o 
  -9   9  10      219.92      201.31     37.22 o 
  -8   9  10      305.46      260.30     36.13 o 
  -7   9  10       95.33       65.85     31.07 o 
  -6   9  10        0.85      -26.13     27.91 o 
  -5   9  10     1097.39     1003.27     69.69 o 
  -4   9  10       31.18        4.14     26.09 o 
  -3   9  10      720.02      669.35     39.67 o 
  -2   9  10       12.34       -3.22     25.64 o 
  -1   9  10      455.49      481.31     35.34 o 
   0   9  10      328.09      376.22     72.09 o 
   1   9  10     2634.90     2678.75     96.51 o 
   2   9  10      502.63      546.85     45.18 o 
   3   9  10      269.42      333.61     74.98 o 
   4   9  10       33.35       82.81     33.60 o 
   5   9  10       25.16       66.87     35.56 o 
   6   9  10       92.61       98.04     39.35 o 
   7   9  10      711.91      687.74     54.71 o 
  -9  10  10      189.82      193.58     41.04 o 
  -8  10  10      316.23      309.08     45.18 o 
  -7  10  10     1010.35      991.28     53.65 o 
  -6  10  10      466.78      434.73     39.67 o 
  -5  10  10     1039.05     1154.82     55.55 o 
  -4  10  10      714.34      770.85     45.42 o 
  -3  10  10      870.19      795.77     87.95 o 
  -2  10  10        4.64      -41.33     46.14 o 
  -1  10  10       92.81       30.76     50.94 o 
   0  10  10     2328.23     2092.13     84.52 o 
   1  10  10      182.89      198.97     47.10 o 
   2  10  10      964.37      998.71     74.98 o 
   3  10  10      710.32      752.63     67.29 o 
   4  10  10      221.77      257.61     56.71 o 
   5  10  10      189.73      138.65     41.70 o 
   6  10  10     1938.26     2343.31    194.17 o 
  -8  11  10      189.81      231.65     57.67 o 
  -7  11  10       74.61       63.10     58.63 o 
  -6  11  10        9.26      -17.80     35.29 o 
  -5  11  10     3128.79     3209.76    113.66 o 
  -4  11  10      376.19      552.70     68.25 o 
  -3  11  10      229.68      277.79     61.52 o 
  -2  11  10      331.13      371.99     63.44 o 
  -1  11  10     1123.92     1068.88     86.51 o 
   0  11  10     1445.67     1594.66    104.77 o 
   1  11  10      220.24      347.96     55.75 o 
   2  11  10       20.71      -30.76     48.06 o 
   3  11  10      223.69      199.93     57.67 o 
   4  11  10       36.31      -18.26     56.71 o 
   5  11  10     1463.92     1831.12    121.11 o 
  -7  12  10      569.25      530.59     71.13 o 
  -6  12  10     1951.83     2103.15    132.65 o 
  -5  12  10      191.89      150.91     65.36 o 
  -4  12  10      175.18      242.23     68.25 o 
  -3  12  10     1337.83     1433.18    106.70 o 
  -2  12  10      343.18      495.99     76.90 o 
   1  12  10       92.64       69.21     54.79 o 
   2  12  10       39.13       18.26     58.63 o 
   3  12  10        4.77        1.92     59.60 o 
  -4  13  10      616.77      484.45     91.32 o 
   1  13  10      850.30      879.52     98.04 o 
 -13   0  11      378.44      372.95     65.36 o 
 -11   0  11     5125.03     5177.13    228.77 o 
  -9   0  11      905.02      926.78     45.30 o 
  -7   0  11     4602.41     4573.37    169.17 o 
  -5   0  11     1559.68     1450.25     56.60 o 
  -3   0  11        8.40       39.55     20.52 o 
  -1   0  11     2476.65     2443.42    114.39 o 
   1   0  11     1114.56      969.87     58.63 o 
   3   0  11     3313.69     3148.96    144.18 o 
   5   0  11     1464.06     1283.23     76.90 o 
   7   0  11     2788.67     3027.84    146.11 o 
   9   0  11      133.33       26.91     50.94 o 
 -14   1  11       75.71      142.26     68.25 o 
 -13   1  11      191.11      251.84     60.56 o 
 -12   1  11      830.68      996.49     52.67 o 
 -11   1  11        1.07       30.75     24.90 o 
 -10   1  11       54.44       88.29     23.29 o 
  -9   1  11      207.22      246.16     27.33 o 
  -8   1  11        4.36       -2.91     16.32 o 
  -7   1  11      490.41      522.57     23.50 o 
  -6   1  11      769.93      767.07     31.91 o 
  -5   1  11     6965.50     6765.48    143.81 o 
  -4   1  11      606.04      603.24     27.05 o 
  -3   1  11      271.77      261.14     17.60 o 
  -2   1  11       34.62       23.18     16.10 o 
  -1   1  11     1263.75     1162.07     39.35 o 
   0   1  11      926.04      880.67     71.61 o 
   1   1  11      756.23      687.98     67.77 o 
   2   1  11       10.07       28.36     33.16 o 
   3   1  11      193.14      157.04     23.44 o 
   4   1  11      101.79       71.73     24.03 o 
   5   1  11      914.78      955.11     43.13 o 
   6   1  11       50.58       29.65     26.84 o 
   7   1  11      285.58      277.63     50.94 o 
   8   1  11        9.60       -6.11     32.68 o 
   9   1  11     1409.37     1491.00     77.75 o 
  10   1  11      267.73      274.91     72.09 o 
 -13   2  11      192.80      173.02     56.71 o 
 -12   2  11       44.21      107.12     37.87 o 
 -11   2  11       15.80       -1.45     32.79 o 
 -10   2  11      281.91      282.10     32.28 o 
  -9   2  11        8.58       31.77     20.71 o 
  -8   2  11      306.16      318.73     21.19 o 
  -7   2  11        8.87       26.58     15.66 o 
  -6   2  11      127.90      158.68     16.86 o 
  -5   2  11     1818.57     1854.20     47.53 o 
  -4   2  11     1955.10     1874.59     47.44 o 
  -3   2  11       93.14       67.63     16.78 o 
  -2   2  11       29.94       35.12     16.32 o 
  -1   2  11     3659.43     3584.68     92.85 o 
   0   2  11     1272.18     1293.69     42.64 o 
   1   2  11     4466.67     4248.06    131.86 o 
   2   2  11        3.57       17.05     20.72 o 
   3   2  11      361.68      346.47     36.05 o 
   4   2  11     1009.55     1007.16     44.84 o 
   5   2  11     2289.34     2153.63     63.96 o 
   6   2  11      354.83      312.34     26.07 o 
   7   2  11      191.04      217.90     26.82 o 
   8   2  11       81.80       51.74     27.55 o 
   9   2  11     1476.96     1643.16     60.34 o 
  10   2  11       66.34       99.01     64.40 o 
 -13   3  11       18.94        5.55     42.71 o 
 -12   3  11        5.25       -6.67     36.95 o 
 -11   3  11        2.59       -7.36     74.49 o 
 -10   3  11     1154.06     1186.43     75.46 o 
  -9   3  11      462.81      474.62     38.69 o 
  -8   3  11      640.61      667.69     30.40 o 
  -7   3  11      120.87      126.29     19.59 o 
  -6   3  11     1553.36     1500.54     41.28 o 
  -5   3  11     1360.17     1342.21     38.48 o 
  -4   3  11       16.53       -4.49     16.22 o 
  -3   3  11      345.40      368.98     22.42 o 
  -2   3  11     2149.52     2136.74     60.59 o 
  -1   3  11       96.26       95.74     17.78 o 
   0   3  11     5149.44     5140.06    128.55 o 
   1   3  11      908.94      870.44     39.08 o 
   2   3  11     1020.12     1014.36     43.48 o 
   3   3  11      804.53      699.40     37.49 o 
   4   3  11     2524.45     2462.48     69.89 o 
   5   3  11       95.02       99.24     21.35 o 
   6   3  11     1427.99     1514.87     51.78 o 
   7   3  11     2093.77     2217.57     68.76 o 
   8   3  11      108.65      116.73     30.91 o 
   9   3  11      468.55      575.25     78.82 o 
  10   3  11     2473.36     2548.19    148.03 o 
 -13   4  11      308.82      456.58     77.86 o 
 -12   4  11      744.54      711.86     74.98 o 
 -11   4  11     2383.60     2260.37     87.48 o 
 -10   4  11      157.81      125.65     32.29 o 
  -9   4  11      403.62      360.00     41.81 o 
  -8   4  11      119.34      109.18     27.39 o 
  -7   4  11      232.49      257.67     27.20 o 
  -6   4  11     1488.97     1372.22     44.87 o 
  -5   4  11      303.50      301.39     32.98 o 
  -4   4  11     3366.15     3204.84    115.12 o 
  -3   4  11      482.37      553.44     26.34 o 
  -2   4  11      166.52      179.57     19.37 o 
  -1   4  11     3090.26     2909.11     78.03 o 
   0   4  11       53.10       28.83     17.64 o 
   1   4  11     1788.41     1626.56     66.20 o 
   2   4  11      482.00      557.27     32.60 o 
   3   4  11     1016.67      973.17     43.50 o 
   4   4  11     4131.80     4178.46    109.58 o 
   5   4  11     1108.68     1214.59     43.91 o 
   6   4  11     2353.05     2356.61     70.62 o 
   7   4  11      445.42      428.08     31.63 o 
   8   4  11      116.08      141.06     30.23 o 
   9   4  11       15.48        9.61     58.63 o 
 -13   5  11       73.96       20.19     71.13 o 
 -12   5  11     1952.86     2053.26     87.40 o 
 -11   5  11        1.68      -22.46     32.78 o 
 -10   5  11       28.03       40.29     32.33 o 
  -9   5  11      114.88      118.51     31.16 o 
  -8   5  11       12.15        3.28     33.64 o 
  -7   5  11      884.60      815.22     49.98 o 
  -6   5  11      286.43      246.10     27.47 o 
  -5   5  11     1567.94     1553.72     49.32 o 
  -4   5  11        4.28        6.30     17.46 o 
  -3   5  11      149.72      158.48     28.07 o 
  -2   5  11     7881.62     7296.25    178.68 o 
  -1   5  11      548.40      578.40     27.33 o 
   0   5  11        8.21        7.15     17.48 o 
   1   5  11      670.55      719.27     32.56 o 
   2   5  11      835.61      917.67     41.76 o 
   3   5  11        0.53      -22.70     22.70 o 
   4   5  11      216.31      239.48     24.20 o 
   5   5  11      498.15      611.99     31.98 o 
   6   5  11       33.93       13.90     24.60 o 
   7   5  11      166.63      216.28     31.07 o 
   8   5  11      866.72      877.05     62.96 o 
   9   5  11        9.78        3.84     65.36 o 
 -12   6  11      486.90      632.48     79.78 o 
 -11   6  11      111.81      149.27     36.95 o 
 -10   6  11     1482.03     1363.79     63.42 o 
  -9   6  11      624.51      623.78     42.84 o 
  -8   6  11     2686.38     2574.34     93.24 o 
  -7   6  11     1919.93     1764.19     69.76 o 
  -6   6  11      262.19      220.97     28.84 o 
  -5   6  11       44.32       44.54     24.02 o 
  -4   6  11       12.36       -1.41     22.16 o 
  -3   6  11       32.48       33.69     18.23 o 
  -2   6  11      979.28     1111.19     77.94 o 
  -1   6  11      525.85      471.95     42.37 o 
   0   6  11     1609.07     1738.96     53.31 o 
   1   6  11      309.86      307.46     23.89 o 
   2   6  11        8.94        8.05     20.42 o 
   3   6  11      822.87      919.04     44.12 o 
   4   6  11     1830.35     1987.73     61.52 o 
   5   6  11        7.27      -23.85     23.85 o 
   6   6  11      133.36      160.32     40.37 o 
   7   6  11      562.92      560.39     67.29 o 
   8   6  11       65.48       45.18     59.60 o 
 -11   7  11       18.41       43.55     52.87 o 
 -10   7  11      331.97      332.19     40.65 o 
  -9   7  11        6.02       -4.54     31.85 o 
  -8   7  11     2694.37     2510.09     91.95 o 
  -7   7  11      120.39      136.43     29.97 o 
  -6   7  11      215.40      224.25     30.22 o 
  -5   7  11     1066.11     1048.78     51.91 o 
  -4   7  11     3625.37     3512.33    115.45 o 
  -3   7  11        0.69        3.01     22.84 o 
  -2   7  11      757.59      827.97     42.42 o 
  -1   7  11      657.82      731.07     32.13 o 
   0   7  11     2574.77     2468.05     70.36 o 
   1   7  11      214.19      254.82     31.02 o 
   2   7  11      997.64     1005.25     39.24 o 
   3   7  11      278.40      247.11     30.79 o 
   4   7  11        0.27      -26.37     29.13 o 
   5   7  11       10.04      -15.15     31.60 o 
   6   7  11      573.42      592.55     46.52 o 
   7   7  11      374.50      395.37     46.16 o 
   8   7  11       63.94      -32.68     66.32 o 
 -10   8  11       81.98      142.83     66.80 o 
  -9   8  11      274.35      268.40     38.58 o 
  -8   8  11      590.38      515.02     42.15 o 
  -7   8  11      802.64      849.76     48.17 o 
  -6   8  11       69.50       47.19     43.25 o 
  -5   8  11     2050.67     1996.64     76.28 o 
  -4   8  11       56.79       54.31     28.17 o 
  -3   8  11      962.51      987.14     61.52 o 
  -2   8  11      488.33      484.90     35.29 o 
  -1   8  11      320.62      368.76     33.95 o 
   0   8  11        2.88        5.21     38.45 o 
   1   8  11      346.72      386.38     31.27 o 
   2   8  11     1153.89     1299.35     58.26 o 
   3   8  11       15.92       52.87     46.14 o 
   4   8  11      457.69      464.15     41.12 o 
   5   8  11      848.17      951.89     54.03 o 
   6   8  11     1028.14     1046.39     58.77 o 
   7   8  11        9.44       -9.61     61.52 o 
  -9   9  11       18.43       27.19     37.77 o 
  -8   9  11       45.10        0.77     33.90 o 
  -7   9  11       24.80       25.13     32.79 o 
  -6   9  11     1240.71     1275.40     84.59 o 
  -5   9  11      230.38      204.47     33.23 o 
  -4   9  11       61.79       25.16     29.97 o 
  -3   9  11      221.81      240.56     47.58 o 
  -2   9  11     1029.60     1065.92     52.28 o 
  -1   9  11     1238.92     1259.57     57.26 o 
   0   9  11      103.29       58.63     51.91 o 
   1   9  11     2930.82     3015.35    153.80 o 
   2   9  11      181.69      297.98     63.44 o 
   4   9  11     1286.98     1279.74     63.20 o 
   5   9  11        2.11      -15.52     40.63 o 
   6   9  11      160.62      219.10     47.74 o 
  -8  10  11      401.00      473.85     68.25 o 
  -7  10  11     3034.28     3023.88    130.25 o 
  -6  10  11       41.48       34.10     34.60 o 
  -5  10  11      139.41      197.26     36.13 o 
  -4  10  11      624.72      667.80     45.24 o 
  -3  10  11      238.19      305.92     37.86 o 
  -2  10  11     1550.72     1404.34     96.12 o 
  -1  10  11      115.34      100.93     56.71 o 
   0  10  11       80.68       97.08     59.60 o 
   4  10  11       82.05       88.43     60.56 o 
   5  10  11      281.17      549.82     78.82 o 
  -7  11  11      364.55      400.83     62.48 o 
  -6  11  11       36.80       93.18     56.23 o 
  -5  11  11      372.81      419.15     43.87 o 
  -3  11  11      608.16      601.72     76.90 o 
  -2  11  11     1032.40     1028.51     89.39 o 
  -1  11  11     1325.18     1245.74     99.01 o 
   4  11  11      132.13      166.29     81.70 o 
  -4  12  11      331.95      371.99     83.63 o 
  -3  12  11     1252.69     1200.56    101.89 o 
  -2  12  11      471.06      653.63     91.32 o 
 -12   0  12     1228.74     1422.61     92.28 o 
 -10   0  12     8121.77     8109.81    346.04 o 
  -8   0  12      159.54      163.88     28.86 o 
  -6   0  12     2066.69     2046.56     74.00 o 
  -4   0  12     2159.83     2297.62     80.17 o 
  -2   0  12      899.96      800.91     38.97 o 
   0   0  12    13192.19    13243.68    547.90 o 
   2   0  12     5115.09     5057.94    221.08 o 
   4   0  12     1428.20     1342.82     81.70 o 
   6   0  12     1637.72     1546.60     94.20 o 
   8   0  12        0.49       -3.84     49.02 o 
 -13   1  12      110.13      166.29     63.44 o 
 -12   1  12      333.50      286.98     41.70 o 
 -11   1  12      540.08      548.22     52.87 o 
 -10   1  12       72.40       50.43     25.44 o 
  -9   1  12      102.12      129.80     23.97 o 
  -8   1  12        9.53      -18.00     18.00 o 
  -7   1  12     1500.02     1484.57     42.57 o 
  -6   1  12     5497.36     5337.04    116.29 o 
  -5   1  12     1012.48      987.22     32.01 o 
  -4   1  12    12995.11    12932.70    268.30 o 
  -3   1  12      352.21      338.54     20.06 o 
  -2   1  12        3.52        5.39     16.94 o 
  -1   1  12      694.01      676.33     29.08 o 
   0   1  12      435.95      430.34     29.23 o 
   1   1  12      257.15      280.41     26.48 o 
   2   1  12     1176.68     1128.42     49.27 o 
   3   1  12       81.62       47.06     24.12 o 
   4   1  12       80.28       63.92     25.83 o 
   5   1  12     1594.61     1648.92     66.25 o 
   6   1  12     1594.76     1457.08     63.55 o 
   7   1  12       93.81      128.13     40.85 o 
   8   1  12     1439.60     1576.30     69.67 o 
   9   1  12       14.50      -17.30     70.17 o 
 -13   2  12      128.36      185.52     62.48 o 
 -12   2  12     2108.36     2267.39    159.56 o 
 -11   2  12     1071.24     1169.59    151.87 o 
 -10   2  12      198.21      173.39     33.44 o 
  -9   2  12     2713.18     2783.49    124.43 o 
  -8   2  12     2853.30     2904.46     92.58 o 
  -7   2  12      344.47      370.52     22.35 o 
  -6   2  12       79.20       99.04     19.70 o 
  -5   2  12      217.04      205.63     18.27 o 
  -4   2  12     1347.25     1250.13     42.67 o 
  -3   2  12     1739.28     1589.35     65.13 o 
  -2   2  12       14.94       -9.90     17.01 o 
  -1   2  12     6834.52     6475.50    160.00 o 
   0   2  12       29.01        4.33     20.39 o 
   1   2  12      227.93      225.86     25.15 o 
   2   2  12    11170.63    11123.35    327.95 o 
   3   2  12      294.47      276.91     30.76 o 
   4   2  12      145.13      115.30     29.32 o 
   5   2  12      103.07       80.83     28.88 o 
   6   2  12      653.27      756.43     44.84 o 
   7   2  12      130.74       97.56     33.98 o 
   8   2  12      226.60      200.50     40.10 o 
   9   2  12      160.66      165.33     75.94 o 
 -12   3  12      594.56      678.50     52.28 o 
 -11   3  12       36.82       51.38     39.41 o 
 -10   3  12       11.68        8.45     49.50 o 
  -9   3  12      619.08      627.37     71.13 o 
  -8   3  12       52.53       60.51     21.83 o 
  -7   3  12     1834.97     1925.58     58.57 o 
  -6   3  12      711.59      652.38     26.92 o 
  -5   3  12       61.36       54.22     19.03 o 
  -4   3  12      905.97      867.36     83.23 o 
  -3   3  12     6501.81     6352.78    157.22 o 
  -2   3  12      299.49      272.01     21.62 o 
  -1   3  12      380.24      372.55     23.50 o 
   0   3  12        2.44      -17.60     17.60 o 
   1   3  12      321.37      319.64     27.52 o 
   2   3  12      724.35      801.92     40.08 o 
   3   3  12     1071.73     1112.95     74.01 o 
   4   3  12       22.34       25.83     26.79 o 
   5   3  12      510.01      532.41     38.40 o 
   6   3  12      648.23      686.68     50.46 o 
   7   3  12     3657.29     3693.39    124.72 o 
   8   3  12      999.35     1025.94     59.33 o 
   9   3  12       26.92      -13.55     49.87 o 
 -13   4  12       44.86       24.99     74.98 o 
 -12   4  12      223.66      285.12    121.59 o 
 -11   4  12      322.44      382.46     42.72 o 
 -10   4  12     1701.31     1663.57     91.32 o 
  -9   4  12     1309.77     1254.62     83.15 o 
  -8   4  12      159.87      188.33     30.65 o 
  -7   4  12      192.43      196.94     23.76 o 
  -6   4  12        6.81      -20.08     20.08 o 
  -5   4  12      390.63      410.36     31.70 o 
  -4   4  12      346.74      360.76     23.97 o 
  -3   4  12      264.77      281.38     42.08 o 
  -2   4  12       90.31      103.24     19.22 o 
  -1   4  12     2169.48     2147.24     62.10 o 
   0   4  12     2646.82     2724.97     74.87 o 
   1   4  12     1797.51     1677.98     62.87 o 
   2   4  12       36.45       31.17     24.51 o 
   3   4  12     1346.22     1411.46     59.09 o 
   4   4  12        3.07       -5.06     55.75 o 
   5   4  12     2625.05     2600.32     92.08 o 
   6   4  12     1162.45     1181.99     62.00 o 
   7   4  12       10.06       19.73     35.32 o 
   8   4  12      127.78      173.41     45.78 o 
 -12   5  12      150.31      189.36     70.17 o 
 -11   5  12     1884.77     1957.23    108.14 o 
 -10   5  12      102.47       56.27     35.29 o 
  -9   5  12     2187.35     2070.32     81.65 o 
  -8   5  12      258.90      205.10     32.29 o 
  -7   5  12      257.32      222.95     32.29 o 
  -6   5  12      247.36      254.25     30.72 o 
  -5   5  12     3523.65     3631.31    125.70 o 
  -4   5  12      900.42      876.08     46.09 o 
  -3   5  12     1869.72     1987.88     58.73 o 
  -2   5  12      876.94      950.05     39.11 o 
  -1   5  12     3223.74     3286.35     87.62 o 
   0   5  12     1288.13     1348.01     45.62 o 
   1   5  12      763.17      772.39     46.80 o 
   2   5  12      654.01      583.71     36.63 o 
   3   5  12        8.62       27.09     26.48 o 
   4   5  12      404.71      377.51     35.85 o 
   5   5  12     4109.72     3969.41    130.15 o 
   6   5  12        0.42      -19.11     42.77 o 
   7   5  12      139.17      145.14     56.71 o 
   8   5  12       49.43       71.13     74.01 o 
 -11   6  12      965.63      972.71     58.44 o 
 -10   6  12      629.48      674.86     49.37 o 
  -9   6  12     2201.02     2139.82     94.20 o 
  -8   6  12      118.57      144.76     32.54 o 
  -7   6  12      109.79       99.22     29.97 o 
  -6   6  12     2026.41     2017.43     77.26 o 
  -5   6  12        0.14        7.04     25.64 o 
  -4   6  12      343.64      331.08     31.87 o 
  -3   6  12     2350.68     2337.63     68.43 o 
  -2   6  12      192.00      173.64     22.28 o 
  -1   6  12     4080.43     4095.73    106.50 o 
   0   6  12     1298.18     1259.47     77.32 o 
   1   6  12      630.19      635.39     51.89 o 
   2   6  12      332.07      342.86     32.60 o 
   3   6  12      292.79      360.22     34.20 o 
   4   6  12      909.74      932.25     48.57 o 
   5   6  12      201.52      130.73     34.96 o 
   6   6  12       91.37       65.36     51.91 o 
 -10   7  12        1.38       -1.49     77.86 o 
  -9   7  12      163.82      174.22     37.17 o 
  -8   7  12      772.20      886.22     50.64 o 
  -7   7  12     4698.34     4524.87    161.48 o 
  -6   7  12     1278.46     1251.57     58.35 o 
  -5   7  12      139.23      139.80     30.72 o 
  -4   7  12      484.70      587.85     71.13 o 
  -3   7  12     1754.56     1806.65     72.10 o 
  -2   7  12       56.25       14.54     26.96 o 
  -1   7  12      177.86      170.44     34.51 o 
   0   7  12     1188.68     1223.21     44.60 o 
   1   7  12       45.19       61.08     24.01 o 
   2   7  12     1153.96     1229.06     53.62 o 
   3   7  12     2031.14     1946.17     76.12 o 
   4   7  12     1845.53     1945.51    112.46 o 
   5   7  12       25.02       48.06     52.87 o 
   6   7  12       11.68       34.60     57.67 o 
  -9   8  12      400.50      398.40     44.74 o 
  -8   8  12     2495.18     2491.68     95.58 o 
  -7   8  12      273.31      406.44    106.70 o 
  -6   8  12      503.29      473.43     40.78 o 
  -5   8  12        5.64        5.83     30.10 o 
  -4   8  12      981.35      912.56     89.87 o 
  -3   8  12        1.30       16.96     29.56 o 
  -2   8  12     2898.41     2948.64    103.45 o 
  -1   8  12      845.70      867.42     65.36 o 
   0   8  12       46.26       20.71     38.45 o 
   1   8  12      106.77      108.17     27.85 o 
   2   8  12     1257.34     1348.30     63.79 o 
   3   8  12      904.01      884.32     73.05 o 
   4   8  12        3.49       14.42     59.60 o 
   5   8  12      303.37      306.63     65.36 o 
  -8   9  12       22.67       43.47     38.30 o 
  -7   9  12      296.63      343.12     41.19 o 
  -6   9  12      871.46      940.72     62.00 o 
  -5   9  12       26.17       48.53     34.17 o 
  -4   9  12       60.20       35.69     33.48 o 
  -3   9  12     1361.09     1374.02     77.86 o 
  -2   9  12      696.58      731.50     46.62 o 
  -1   9  12     1967.03     2028.84     82.62 o 
   0   9  12     1761.48     1658.10    106.70 o 
   1   9  12       96.15       51.91     61.52 o 
   2   9  12      221.99      349.88     74.01 o 
   3   9  12      149.57      195.13     62.48 o 
   4   9  12      977.07     1006.40     86.51 o 
   5   9  12      632.76      631.52     80.74 o 
  -7  10  12      454.46      497.91     63.44 o 
  -6  10  12      575.46      736.14    128.32 o 
  -5  10  12      669.95      770.40     52.18 o 
  -4  10  12      814.72      780.09     96.12 o 
  -3  10  12      688.45      728.20     50.75 o 
  -2  10  12       53.53       69.21     61.52 o 
  -1  10  12       26.45      -25.95     62.48 o 
   0  10  12     1073.25     1129.43     94.20 o 
  -6  11  12      180.41      242.23     59.60 o 
  -5  11  12      395.17      331.44     48.02 o 
  -4  11  12      227.81      235.50     73.05 o 
  -3  11  12       52.12      102.85     68.25 o 
  -2  11  12       67.35       75.94     69.21 o 
  -1  11  12      321.87      421.98     81.70 o 
  -2  12  12     1951.75     2003.18    151.87 o 
 -13   0  13     3407.48     3687.24    191.28 o 
 -11   0  13      910.91      981.41     75.94 o 
  -9   0  13     1376.22     1425.10     69.69 o 
  -7   0  13     1073.15     1081.64    114.39 o 
  -5   0  13     2912.42     2870.17    153.80 o 
  -3   0  13    12436.56    12219.04    359.89 o 
  -1   0  13     1143.81     1066.95     65.36 o 
   1   0  13     8105.33     7652.27    324.89 o 
   3   0  13     1221.45     1388.00     83.63 o 
   5   0  13      921.78      959.30     71.13 o 
   7   0  13     1927.19     1848.43    111.50 o 
 -13   1  13        3.68       42.29     70.17 o 
 -12   1  13       38.87       60.67     42.44 o 
 -11   1  13     3220.62     3629.33    317.20 o 
 -10   1  13       29.35       33.77     27.37 o 
  -9   1  13       24.44       31.90     47.76 o 
  -8   1  13     3800.74     3649.07    130.08 o 
  -7   1  13     4315.34     4273.36    132.08 o 
  -6   1  13       20.41       -5.95     17.63 o 
  -5   1  13     2548.41     2642.76     82.13 o 
  -4   1  13     1104.49     1080.75     34.95 o 
  -3   1  13       20.16       38.72     26.67 o 
  -2   1  13       61.14       41.78     19.09 o 
  -1   1  13     1960.71     1831.20     67.29 o 
   0   1  13       59.32       48.87     23.44 o 
   1   1  13     1066.56     1114.77     73.05 o 
   2   1  13     2253.84     2217.59     79.18 o 
   3   1  13     2823.92     2669.17     92.44 o 
   4   1  13       11.45      -27.87     27.87 o 
   5   1  13      204.99      210.49     33.64 o 
   6   1  13       59.35       28.50     33.64 o 
   7   1  13      897.96      933.94     54.71 o 
 -12   2  13      458.75      570.96     69.21 o 
 -11   2  13      898.76      954.02     56.93 o 
 -10   2  13      877.77      919.22     69.26 o 
  -9   2  13       11.61       -6.67     30.37 o 
  -8   2  13       42.47       51.04     23.64 o 
  -7   2  13       19.52       18.25     23.86 o 
  -6   2  13      470.66      561.37     40.79 o 
  -5   2  13     7029.13     7232.91    154.86 o 
  -4   2  13      985.54      974.07     61.25 o 
  -3   2  13        0.66      -17.90     17.90 o 
  -2   2  13     2774.89     2740.85     75.64 o 
  -1   2  13     3456.31     3401.71     90.43 o 
   0   2  13       85.84      159.75     25.80 o 
   1   2  13     1397.73     1370.39     83.15 o 
   2   2  13       51.34       51.92     26.16 o 
   3   2  13     2423.07     2177.38     79.52 o 
   4   2  13       28.09       57.40     29.20 o 
   5   2  13     1549.52     1533.45     67.63 o 
   6   2  13      621.28      655.55     45.54 o 
   7   2  13      643.95      569.69     47.23 o 
 -12   3  13      264.92      282.33     48.99 o 
 -11   3  13      823.61      935.79    269.14 o 
 -10   3  13     1591.27     1652.10    138.90 o 
  -9   3  13       14.89      -17.69     31.41 o 
  -8   3  13      227.12      219.13     38.73 o 
  -7   3  13      230.47      237.30     25.57 o 
  -6   3  13      767.68      785.01     34.53 o 
  -5   3  13      749.28      815.12     38.29 o 
  -4   3  13        0.48        2.76     20.17 o 
  -3   3  13      283.95      305.08     30.45 o 
  -2   3  13     1122.63     1043.30     39.11 o 
  -1   3  13       36.46       42.24     22.42 o 
   0   3  13     4037.02     3955.97    125.74 o 
   1   3  13       30.30       20.88     25.43 o 
   2   3  13        0.24      -24.80     24.80 o 
   3   3  13      206.67      178.53     31.18 o 
   4   3  13     2281.47     2354.42     85.96 o 
   5   3  13      205.65      209.29     35.32 o 
   6   3  13      167.36      183.54     37.36 o 
   7   3  13      649.50      629.60     70.17 o 
 -12   4  13      230.70      217.24     74.01 o 
 -11   4  13        0.12      -30.64     38.34 o 
 -10   4  13      123.74       96.76     37.41 o 
  -9   4  13      351.36      318.51     39.48 o 
  -8   4  13      285.37      299.43     79.78 o 
  -7   4  13     1348.29     1285.00    121.59 o 
  -6   4  13      441.44      437.26     49.87 o 
  -5   4  13      128.52      207.05     32.26 o 
  -4   4  13        3.91       21.33     20.57 o 
  -3   4  13      975.61      981.00     60.40 o 
  -2   4  13     2056.99     2066.18     62.06 o 
  -1   4  13      251.92      238.72     23.92 o 
   0   4  13      697.78      731.28     33.41 o 
   1   4  13     1156.76     1189.32     51.64 o 
   2   4  13       14.88      -17.35     26.40 o 
   3   4  13       27.81       24.01     28.52 o 
   4   4  13      219.25      259.18     49.50 o 
   5   4  13      326.86      357.15     38.40 o 
   6   4  13        3.79        7.85     35.00 o 
   7   4  13      172.67      231.65     59.60 o 
 -11   5  13        0.34       35.57     65.36 o 
 -10   5  13      512.63      618.79    146.59 o 
  -9   5  13      211.40      183.90     37.17 o 
  -8   5  13     8596.74     8295.80    253.15 o 
  -7   5  13       20.82       19.34     30.47 o 
  -6   5  13      210.71      241.50     33.92 o 
  -5   5  13       59.31       42.77     23.13 o 
  -4   5  13     1626.63     1631.13     53.76 o 
  -3   5  13      719.88      769.22     34.23 o 
  -2   5  13      363.76      393.64     36.37 o 
  -1   5  13      276.96      256.78     25.41 o 
   0   5  13       23.91       90.98     23.94 o 
   1   5  13      426.23      468.43     43.74 o 
   2   5  13     1678.64     1693.49    103.33 o 
   3   5  13       65.07       74.55     31.47 o 
   4   5  13      362.13      450.10     39.72 o 
   5   5  13       13.07       34.22     34.32 o 
   6   5  13     1758.96     2142.30    164.85 o 
 -10   6  13     1364.10     1384.20     68.68 o 
  -9   6  13       56.07       40.53     35.56 o 
  -8   6  13      102.26      139.12     35.79 o 
  -7   6  13       26.95       65.35     32.02 o 
  -6   6  13      168.90      169.50     74.01 o 
  -5   6  13        3.31      -13.61     35.57 o 
  -4   6  13     1126.11     1074.73     89.87 o 
  -3   6  13     1563.51     1610.23     71.32 o 
  -2   6  13     6545.10     6314.44    158.49 o 
  -1   6  13      220.29      259.83     33.15 o 
   0   6  13     1720.58     1666.72     65.92 o 
   1   6  13        5.01      -22.77     24.97 o 
   2   6  13        1.41       36.70     31.07 o 
   3   6  13      881.54      956.18     59.60 o 
   4   6  13       19.18       84.16     35.68 o 
   5   6  13        3.69      -13.94     37.38 o 
  -9   7  13      583.45      623.87     58.63 o 
  -8   7  13      799.46      789.17     51.32 o 
  -7   7  13     3793.94     3809.03    129.69 o 
  -6   7  13     2295.57     2284.80     88.76 o 
  -5   7  13      811.90      865.30     80.74 o 
  -4   7  13        2.57      -29.13     29.56 o 
  -3   7  13       19.70       14.43     30.95 o 
  -2   7  13      539.51      484.63     40.17 o 
  -1   7  13       78.05      108.40     25.96 o 
   0   7  13     1383.07     1429.91     61.26 o 
   1   7  13     1107.59     1162.25     56.83 o 
   2   7  13      208.65      259.17     37.22 o 
   3   7  13     2704.03     2865.34    102.57 o 
   4   7  13     2178.46     2651.04    141.30 o 
   5   7  13       91.84       57.67     62.48 o 
  -8   8  13       40.97       26.85     38.55 o 
  -7   8  13     1833.88     1834.12     78.40 o 
  -6   8  13      441.54      474.63     43.25 o 
  -5   8  13     2360.64     2318.88     90.42 o 
  -4   8  13      176.02      190.78     36.23 o 
  -3   8  13     1301.62     1247.18     59.67 o 
  -2   8  13       60.73       65.58     34.18 o 
  -1   8  13     1940.53     2089.63     83.59 o 
   0   8  13      102.63       45.10     33.69 o 
   1   8  13      146.60      104.31     36.70 o 
   2   8  13       73.59       59.60     56.71 o 
   3   8  13       53.44       35.57     60.56 o 
   4   8  13      304.60      292.21     68.25 o 
  -7   9  13      998.49     1120.78     82.66 o 
  -6   9  13      140.83      123.92     54.31 o 
  -5   9  13      703.18      717.07     66.32 o 
  -4   9  13        1.98       -0.49     35.79 o 
  -3   9  13       93.28       95.11     37.61 o 
  -2   9  13       31.39      -34.59     34.64 o 
  -1   9  13      527.63      510.34     46.18 o 
   0   9  13     2444.48     2544.35    147.07 o 
   1   9  13      184.65      172.06     71.13 o 
   4   9  13       40.88       74.01     89.39 o 
  -6  10  13      388.54      448.89     66.32 o 
  -5  10  13       77.57       48.06     51.91 o 
  -4  10  13      201.96      301.82     73.05 o 
  -3  10  13      499.57      529.00     73.53 o 
  -2  10  13      159.59      192.24     74.98 o 
  -1  10  13       32.10       17.30     68.25 o 
   0  10  13      191.52      199.93     75.94 o 
  -5  11  13      284.05      280.68     72.09 o 
  -1  11  13        9.78       -7.69     98.04 o 
 -12   0  14     2374.92     2572.22    145.14 o 
 -10   0  14       66.81       43.25     49.98 o 
  -8   0  14      548.12      554.35     43.36 o 
  -6   0  14     7952.95     7795.65    236.52 o 
  -4   0  14     2073.64     1969.94     74.99 o 
  -2   0  14      733.79      644.98     53.83 o 
   0   0  14      510.01      423.90     49.02 o 
   2   0  14      206.76      190.32     42.29 o 
   4   0  14     5716.22     5573.15    247.99 o 
   6   0  14      804.83      808.39     75.94 o 
 -12   1  14     2119.76     2390.55    143.22 o 
 -11   1  14      744.79      862.28     55.24 o 
 -10   1  14     1236.10     1359.85     57.16 o 
  -9   1  14      537.22      589.05     80.39 o 
  -8   1  14       14.47        8.80     22.68 o 
  -7   1  14     2050.16     2071.27     75.75 o 
  -6   1  14     1917.29     1894.85    118.07 o 
  -5   1  14       90.83       53.27     23.59 o 
  -4   1  14      166.64      157.52     23.41 o 
  -3   1  14      147.77      146.02     27.62 o 
  -2   1  14      443.93      494.43     34.66 o 
  -1   1  14     3116.56     3245.12    269.14 o 
   0   1  14     2226.69     2147.78     78.50 o 
   1   1  14     1179.19     1077.96     75.94 o 
   2   1  14      627.67      607.37     40.76 o 
   3   1  14      302.24      264.34     60.08 o 
   4   1  14      108.32      127.43     33.64 o 
   5   1  14       35.71       36.53     34.66 o 
   6   1  14        6.34       66.32     56.71 o 
 -11   2  14      484.26      423.60     49.66 o 
 -10   2  14        0.98       -2.59     33.37 o 
  -9   2  14      183.68      207.01     34.36 o 
  -8   2  14     2644.21     2613.82    123.19 o 
  -7   2  14      495.58      507.63     53.41 o 
  -6   2  14      416.53      462.51     26.89 o 
  -5   2  14      419.69      458.29     38.34 o 
  -4   2  14     1155.11     1144.41     46.77 o 
  -3   2  14     1498.97     1555.20     88.60 o 
  -2   2  14     2991.45     3002.31     83.22 o 
  -1   2  14      483.72      478.67     34.66 o 
   0   2  14     2214.25     1999.94     74.77 o 
   1   2  14        3.33       -8.00     27.16 o 
   2   2  14      116.89      163.50     52.39 o 
   3   2  14      265.54      249.27     44.22 o 
   4   2  14        0.38      -31.60     31.60 o 
   5   2  14      142.67      160.58     37.04 o 
   6   2  14     1214.54     1202.49     89.39 o 
 -12   3  14     1296.77     1123.67    107.66 o 
 -11   3  14        8.80       21.45     49.02 o 
 -10   3  14      579.17      530.37     47.80 o 
  -9   3  14     3183.85     3216.35    124.00 o 
  -8   3  14      285.70      272.26     30.54 o 
  -7   3  14      559.89      646.60     51.73 o 
  -6   3  14      523.15      547.56     65.84 o 
  -5   3  14      148.39      136.70     26.33 o 
  -4   3  14       25.28       11.57     22.16 o 
  -3   3  14     1057.95      947.10     38.70 o 
  -2   3  14      592.82      496.64     29.92 o 
  -1   3  14       30.48       27.65     22.39 o 
   0   3  14      520.17      571.06     62.96 o 
   1   3  14      763.91      749.48     43.16 o 
   2   3  14       19.51       18.97     29.88 o 
   3   3  14      178.88      185.17     33.96 o 
   4   3  14       95.03       89.70     34.32 o 
   5   3  14     1081.08     1114.62     62.48 o 
   6   3  14      125.84      167.25     59.60 o 
 -11   4  14       44.01      102.85     72.09 o 
 -10   4  14      205.21      142.06     73.05 o 
  -9   4  14      394.35      418.25     63.44 o 
  -8   4  14      394.47      531.75     63.44 o 
  -7   4  14     2293.02     2361.13    136.97 o 
  -6   4  14     1493.10     1532.17     53.74 o 
  -5   4  14      159.57      206.46     48.21 o 
  -4   4  14       46.14       51.28     23.48 o 
  -3   4  14      761.08      833.64     59.87 o 
  -2   4  14       60.85       44.89     23.13 o 
  -1   4  14      932.65      959.54     68.71 o 
   0   4  14       24.66        2.63     28.15 o 
   1   4  14     1247.09     1215.88     55.04 o 
   2   4  14      500.50      464.85     39.35 o 
   3   4  14       56.47       57.37     33.96 o 
   4   4  14     1072.70     1165.74     57.76 o 
   5   4  14       34.31       -7.85     37.50 o 
   6   4  14      535.44      590.19     72.09 o 
 -10   5  14       44.26      -45.18     68.25 o 
  -9   5  14     1606.59     1471.47    122.56 o 
  -8   5  14      159.75      159.49     37.87 o 
  -7   5  14     1521.78     1381.04     74.01 o 
  -6   5  14      411.12      388.90     75.94 o 
  -5   5  14     1547.29     1525.02     66.74 o 
  -4   5  14     1512.78     1620.70     55.80 o 
  -3   5  14       96.22       91.79     24.35 o 
  -2   5  14        9.95       -1.69     23.60 o 
  -1   5  14     3961.73     3859.93    143.56 o 
   0   5  14     1556.51     1462.00     53.18 o 
   1   5  14      345.97      309.73     35.64 o 
   2   5  14       21.70       23.25     32.54 o 
   3   5  14     2232.50     2229.13     85.96 o 
   4   5  14       24.57        7.09     38.45 o 
   5   5  14       24.11        4.81     53.83 o 
   6   5  14       71.78      143.22     65.36 o 
  -9   6  14      256.54      271.74     44.99 o 
  -8   6  14      112.30      148.99     38.98 o 
  -7   6  14      663.45      692.10     58.15 o 
  -6   6  14      480.18      450.19     71.13 o 
  -5   6  14     1288.37     1346.75     62.94 o 
  -4   6  14      222.16      174.52     34.60 o 
  -3   6  14     4263.78     4091.05    200.41 o 
  -2   6  14       63.98       63.09     25.92 o 
  -1   6  14     1155.06     1286.64     72.15 o 
   0   6  14      376.33      401.10     32.66 o 
   1   6  14      127.80       98.72     34.48 o 
   2   6  14      170.90      164.99     37.09 o 
   3   6  14      610.25      621.03     61.52 o 
   4   6  14      118.40      209.19     42.15 o 
  -8   7  14      376.98      295.41     46.11 o 
  -7   7  14       27.29       68.90     46.62 o 
  -6   7  14      405.01      383.97     42.49 o 
  -5   7  14      208.11      179.74     38.93 o 
  -4   7  14      925.94      934.70     55.27 o 
  -3   7  14      627.81      714.24     53.35 o 
  -2   7  14      660.18      686.29     65.84 o 
  -1   7  14       89.22       77.80     34.64 o 
   0   7  14       27.89       17.35     28.65 o 
   1   7  14     1174.15     1229.45     50.49 o 
   2   7  14     1431.56     1653.14     90.35 o 
   3   7  14      103.38      135.19     42.67 o 
  -7   8  14       84.27       85.55     54.79 o 
  -6   8  14       87.71       51.98     58.15 o 
  -5   8  14       20.20       33.12     37.65 o 
  -4   8  14     3764.68     4264.72    144.60 o 
  -3   8  14      374.60      407.42     43.42 o 
  -2   8  14      143.71      168.97     62.00 o 
  -1   8  14       53.56       68.45     37.41 o 
   0   8  14      499.36      479.65     58.63 o 
   1   8  14       12.66       61.23     41.79 o 
   2   8  14      347.46      359.50     75.94 o 
   3   8  14       16.57        7.69     71.13 o 
  -5   9  14      562.20      569.04     68.25 o 
  -4   9  14      662.98      659.50    111.50 o 
  -3   9  14       53.15       63.91     41.79 o 
  -2   9  14      239.12       74.98     69.21 o 
  -1   9  14        1.51       41.38     42.71 o 
   0   9  14       58.42       92.28     74.98 o 
   1   9  14      399.06      562.31     92.28 o 
  -4  10  14      195.45      211.47     65.36 o 
  -3  10  14      867.94     1070.80     88.43 o 
 -11   0  15        8.35      -16.34     68.25 o 
  -9   0  15      120.52      115.66     40.41 o 
  -7   0  15      311.17      324.20     53.83 o 
  -5   0  15     7180.75     7009.03    437.35 o 
  -3   0  15       68.62       99.97     42.29 o 
  -1   0  15        3.07      -24.03     38.45 o 
   1   0  15      423.11      472.92     54.79 o 
   3   0  15      212.26      270.10     52.87 o 
 -11   1  15      529.97      659.40     82.66 o 
 -10   1  15      825.21      919.45     89.60 o 
  -9   1  15        1.18      -27.55     30.71 o 
  -8   1  15      380.58      391.07     30.62 o 
  -7   1  15      122.21      142.98     25.40 o 
  -6   1  15      223.12      232.04     25.59 o 
  -5   1  15       51.76       20.51     25.02 o 
  -4   1  15      350.70      373.93     60.71 o 
  -3   1  15      810.09      921.32     40.22 o 
  -2   1  15        2.00      -15.73     34.12 o 
  -1   1  15      398.12      439.32     36.36 o 
   0   1  15     1601.04     1577.48     91.80 o 
   1   1  15     1885.96     1905.13     75.10 o 
   2   1  15       91.81       98.53     32.62 o 
   3   1  15        3.83      -29.20     35.57 o 
   4   1  15      182.84      182.78     54.79 o 
 -11   2  15     1922.65     1664.83    123.04 o 
 -10   2  15       90.60      101.37     49.50 o 
  -9   2  15       58.17      133.14     43.84 o 
  -8   2  15      444.54      476.42     63.13 o 
  -7   2  15     2366.46     2160.37     69.79 o 
  -6   2  15      120.38      157.28     27.42 o 
  -5   2  15      164.10      226.58     33.01 o 
  -4   2  15       14.81        5.82     30.12 o 
  -3   2  15        4.80       12.32     24.10 o 
  -2   2  15      342.69      326.11     29.78 o 
  -1   2  15     1568.51     1441.30     63.55 o 
   0   2  15      324.51      301.20     53.83 o 
   1   2  15      257.44      241.59     43.25 o 
   2   2  15      394.41      394.93     52.39 o 
   3   2  15      175.41      152.36     36.02 o 
   4   2  15      227.04      208.09     40.44 o 
 -10   3  15        9.78      -67.29     67.29 o 
  -9   3  15      251.53      228.03     46.14 o 
  -8   3  15      361.41      418.28    106.21 o 
  -7   3  15      390.22      395.56     37.50 o 
  -6   3  15     4384.10     4502.74    232.59 o 
  -5   3  15       18.71       37.21     31.43 o 
  -4   3  15        4.42      -24.48     24.48 o 
  -3   3  15      186.83      214.40     27.57 o 
  -2   3  15     1281.38     1275.56     47.81 o 
  -1   3  15        1.88       11.05     29.91 o 
   0   3  15      726.23      646.71     53.83 o 
   1   3  15      207.78      256.70     35.32 o 
   2   3  15       71.33       63.44     34.66 o 
   3   3  15       18.18      -33.64     33.64 o 
   4   3  15      171.67      230.69     59.60 o 
 -10   4  15      615.65      456.58     87.47 o 
  -9   4  15        8.50       16.52     42.24 o 
  -8   4  15     3104.60     3163.67    197.05 o 
  -7   4  15       79.04       96.07     35.56 o 
  -6   4  15       52.20       34.29     28.94 o 
  -5   4  15     2379.83     2359.26     74.41 o 
  -4   4  15      108.41      130.65     27.78 o 
  -3   4  15       11.05       -0.96     25.37 o 
  -2   4  15        7.18       -6.15     25.15 o 
  -1   4  15      757.19      714.18     37.38 o 
   0   4  15      501.94      513.27     41.08 o 
   1   4  15       92.24      118.05     34.88 o 
   2   4  15      247.57      283.93     39.35 o 
   3   4  15       75.36       78.40     37.61 o 
   4   4  15      147.83      106.70     58.63 o 
  -8   5  15      130.25      136.46     42.72 o 
  -7   5  15       20.18       49.82     38.34 o 
  -6   5  15        3.65       -1.46     34.60 o 
  -5   5  15      606.76      569.57     45.68 o 
  -4   5  15      704.12      687.34     57.19 o 
  -3   5  15      405.08      413.78     32.51 o 
  -2   5  15      221.62      181.57     35.32 o 
  -1   5  15     1272.79     1495.01     54.48 o 
   0   5  15     1535.14     1447.23     64.89 o 
   1   5  15      444.09      475.42     42.12 o 
   2   5  15       48.42       68.68     37.00 o 
   3   5  15       34.66       86.59     50.46 o 
   4   5  15      393.62      365.26     67.29 o 
  -7   6  15      609.71      586.11     50.64 o 
  -6   6  15      280.61      342.88     77.38 o 
  -5   6  15       38.42        7.84     36.23 o 
  -4   6  15      455.82      479.63     71.61 o 
  -3   6  15      565.19      633.34     46.53 o 
  -2   6  15     1312.02     1376.90     52.39 o 
  -1   6  15       72.37       67.83     32.07 o 
   0   6  15      101.38      149.63     40.02 o 
   1   6  15      304.55      382.05     43.06 o 
   2   6  15      300.07      369.86     57.67 o 
   3   6  15        1.98        3.84     55.75 o 
  -6   7  15       15.10       12.50     54.79 o 
  -5   7  15      260.76      298.89     66.80 o 
  -4   7  15        1.00      -13.51     37.87 o 
  -3   7  15      547.94      576.74     81.22 o 
  -2   7  15      554.01      524.01     46.80 o 
  -1   7  15        0.28       40.37     37.18 o 
   0   7  15       58.62       61.69     43.31 o 
   1   7  15        3.45        0.34     39.26 o 
   2   7  15      590.49      613.14     55.75 o 
   3   7  15      237.48      358.53     77.86 o 
  -4   8  15       58.77       43.25     57.67 o 
  -3   8  15      344.46      330.66     60.56 o 
  -2   8  15      259.10      221.08     58.63 o 
  -1   8  15      572.37      616.14     68.25 o 
   0   8  15       84.89      173.98     57.67 o 
   1   8  15       26.64      -23.07     60.56 o 
  -1   9  15       26.15      -25.95     69.21 o 
  -8   0  16       38.07       77.87     48.54 o 
  -6   0  16      882.60      865.69     53.37 o 
  -4   0  16      185.16      269.14     50.94 o 
  -2   0  16      151.57       73.05     45.18 o 
   0   0  16     1336.75     1223.63     82.66 o 
   2   0  16       73.41      135.53     54.79 o 
 -10   1  16       58.39       75.89    140.82 o 
  -9   1  16      577.52      593.42     44.27 o 
  -8   1  16       36.95       52.63     29.85 o 
  -7   1  16      102.35      151.88     31.08 o 
  -6   1  16        5.31       23.39     26.19 o 
  -5   1  16     1408.01     1487.68     54.84 o 
  -4   1  16       52.80       56.07     27.78 o 
  -3   1  16       32.91       43.61     32.15 o 
  -2   1  16      287.82      311.65     37.72 o 
  -1   1  16       10.48       -5.07     30.92 o 
   0   1  16      301.22      245.85     36.70 o 
   1   1  16       58.94       98.30     36.36 o 
   2   1  16      403.85      353.36     42.82 o 
 -10   2  16      273.39      169.17     82.66 o 
  -9   2  16        1.94        6.24     48.42 o 
  -8   2  16      283.49      240.24     36.33 o 
  -7   2  16       47.50       52.87     32.19 o 
  -6   2  16      808.42      973.51     52.29 o 
  -5   2  16       18.68        5.31     28.10 o 
  -4   2  16      357.83      285.85     31.90 o 
  -3   2  16      390.18      380.13     32.49 o 
  -2   2  16      501.81      489.91     41.12 o 
  -1   2  16      115.50       99.92     33.96 o 
   0   2  16      231.80      203.74     36.00 o 
   1   2  16       44.61       66.83     34.64 o 
   2   2  16      470.72      428.42     44.84 o 
  -9   3  16      194.12      212.43     78.82 o 
  -8   3  16       79.45      208.58     72.09 o 
  -7   3  16       11.72       11.70     32.09 o 
  -6   3  16      510.11      540.60     38.13 o 
  -5   3  16      374.64      399.29     39.78 o 
  -4   3  16        2.43        2.71     27.55 o 
  -3   3  16      752.72      793.50     47.46 o 
  -2   3  16      201.47      187.29     30.65 o 
  -1   3  16      499.98      538.68     51.43 o 
   0   3  16      149.83      178.13     37.36 o 
   1   3  16      142.72      114.55     38.40 o 
   2   3  16       41.67       45.18     55.75 o 
  -7   4  16        4.20      -50.94     65.36 o 
  -6   4  16      254.84      247.88     34.60 o 
  -5   4  16      417.42      434.87     37.02 o 
  -4   4  16      189.86      246.90     44.60 o 
  -3   4  16      160.98      131.97     30.68 o 
  -2   4  16      175.67      143.46     30.62 o 
  -1   4  16        0.20        2.43     34.28 o 
   0   4  16       12.31       14.13     34.96 o 
   1   4  16       71.63       85.68     64.40 o 
  -5   5  16       38.90       46.02     62.00 o 
  -4   5  16        0.75       -0.42     31.95 o 
  -3   5  16      452.67      569.70     49.92 o 
  -2   5  16      690.58      668.12     40.98 o 
  -1   5  16        3.46       11.46     31.84 o 
   0   5  16     1798.00     1889.94     81.17 o 
   1   5  16       95.19      151.16     44.04 o 
  -3   6  16     1003.64     1081.37     82.66 o 
  -2   6  16        9.36       28.58     40.51 o 
  -1   6  16       84.35       34.08     40.78 o 
   0   6  16      463.57      501.76     74.98 o 
  -7   0  17     2320.11     2456.55    146.59 o 
  -5   0  17     3582.21     3760.29    182.63 o 
  -3   0  17       45.71        5.77     49.98 o 
  -1   0  17       11.90      -28.84     50.94 o 
  -8   1  17     1069.45     1036.19    100.93 o 
  -7   1  17       82.93       88.62     39.30 o 
  -6   1  17        3.60       16.01     33.34 o 
  -5   1  17       77.29       56.90     32.13 o 
  -4   1  17        6.84        2.39     36.36 o 
  -3   1  17        3.40        6.45     43.25 o 
  -2   1  17     1298.76     1435.57    131.21 o 
  -1   1  17      759.64      811.01     52.32 o 
  -8   2  17      374.71      440.24     80.74 o 
  -7   2  17      225.23      219.16     68.25 o 
  -6   2  17        8.34      -24.16     44.61 o 
  -5   2  17     1486.91     1424.74     99.97 o 
  -4   2  17      321.33      333.51     36.70 o 
  -3   2  17      522.97      661.15     48.94 o 
  -2   2  17      393.63      470.32     45.84 o 
  -1   2  17        2.34       23.07     55.75 o 
  -7   3  17      220.74      341.23     79.78 o 
  -6   3  17        1.96       11.53     61.52 o 
  -5   3  17      250.67      222.04     67.29 o 
  -4   3  17      474.59      501.76     72.09 o 
  -3   3  17        5.10      -13.46     56.71 o 
  -2   3  17      188.40      295.09     63.44 o 
  -1   3  17       61.84       -4.81     61.52 o 
  -5   4  17       87.59      161.48     70.17 o 
  -4   4  17       30.14       57.67     64.40 o 
  -3   4  17       13.91       29.80     63.44 o 
  -2   4  17        0.25       26.91     65.36 o 
  -3   5  17        3.57      -10.57     70.17 o 
  -2   5  17     1373.18     1491.81    106.70 o 
                                                 
